# Supplementary material for: Epidemiology of CKD Regression in Patients under Nephrology Care
Source: PLoS One. 2015 Oct 13;10(10):e0140138. doi: 10.1371/journal.pone.0140138 (PMC4604085; doi:10.1371/journal.pone.0140138)
Supplement: S1 Dataset — (XLSX) [file pone.0140138.s001.xlsx]

## Sheet: Data
id	Nascita	Sesso	Visita	Eta	Diab	Ima	Ictus	Vasc	Scomp	Cvd	Fumo	Bmi	Mortehd	Mortepre	Mortepost	Fuprogtot	Fuhdpost	Fumortepost	Pas	Pad	Uprot	Hb	P	Col	Uric	Alb	Ace	Ara	Epo	Uprotspline1	Uprotspline2	Uprotspline3	Aceara	Nefrobase2	Fuhdy2	Pasfin2	Padfin2	Pfin2	Uricfin2	Albfin2	Colfin2	Hbfin2	Uprotfin2	Etafin	Uprotspline_Fin21	Uprotspline_Fin22	Uprotspline_Fin23	Datcr1	Cr1
1	06/11/1943	1	07/26/2002	59.1644	0	0	0	0	0	0	1	27.0842	1	0	0	2.18356	3.4831	4.50137	110	70	0.45	11.3	4.21	212	5.9	4	1	0	0	0.45	0.010125	0	1	4	5.66667	110	70	3.4	5.9	4.05	213	12	1.04	61.3479	1.04	0.124974	0.0174871	07/26/2002	3.13
2	01/12/1942	1	07/23/2002	60.5671	0	0	0	0	0	0	0	29.0657	0	0	0	1.9589	6.46332	6.46332	120	80	0.07	15	3.4	183	4.8	4.4	0	1	0	0.07	3.81111e-05	0	1	3	8.42222	130	90	3.6	4.8	4.3	143	14.4	0.14	62.526	0.14	0.000304889	0	07/23/2002	1.7
3	08/24/1942	1	05/06/2002	59.7397	0	0	0	0	0	0	0	16.9747	0	0	0	2.2	6.58056	6.58056	100	70	0.45	17.6	3.60366	198	6	4.16	0	0	0	0.45	0.010125	0	0	6	8.78056	105	65	3.59065	6	4.8	213	17.1	0.49	61.9397	0.49	0.0130721	0	05/06/2002	1.7
4	03/26/1950	0	07/23/2002	52.3616	0	0	0	0	0	0	0	18.75	0	0	0	2.15068	6.1132	6.1132	140	80	0.213	8	4.1	218	5.1	4.13	0	0	0	0.213	0.00107373	0	0	6	8.26389	120	70	3.76052	5.1	3.6	197	10.1	0	54.5123	0	0	0	07/23/2002	1.44
5	05/09/1923	0	07/17/2002	79.2438	0	0	0	0	0	0	1	28.6023	0	0	0	2	6.44167	6.44167	160	95	0.046	14.8	3.6	209	6.7	4	1	0	0	0.046	1.08151e-05	0	1	3	8.44167	140	80	3.6	6.7	3.7	239	14.3	6.1	81.2438	6.1	4.76667	1.91667	07/17/2002	1.2
6	09/16/1966	0	07/12/2002	35.8438	0	0	0	0	0	0	1	30.1038	1	0	0	2.16164	3.88002	4.56164	120	90	2.83	12.7	3.9	187	4.4	3.1	1	1	0	2.83	1.49694	0.554303	1	4	6.04167	110	60	4.1	4.4	3.1	269	13.2	0.0098	38.0055	0.0098	1.04577e-07	0	07/12/2002	1.69
7	11/10/1926	1	07/02/2002	75.6932	0	1	0	1	0	1	1	24.8443	0	0	0	2.19452	3.8527	3.8527	130	80	0.206	14.6	3.1	140	5.9	4.6	1	0	0	0.206	0.000971313	0	1	3	6.04722	150	80	3.05704	5.9	4.1	254	13.7	0.315	77.8877	0.315	0.00347287	0	07/02/2002	1.4
8	04/06/1929	0	09/24/2002	73.5178	0	0	0	0	0	0	0	21.5302	2	1	1	1.96438	3.50506	3.50506	135	75	0.445	14	5.1	208	6.7	4.2	0	1	0	0.445	0.00979124	0	1	5	5.46944	135	65	4.4	6.7	4	212	13.5	0.5	75.4822	0.5	0.0138889	0	09/24/2002	1.1
9	04/10/1939	1	07/15/2002	63.3069	0	1	0	0	0	1	1	35.3796	2	1	1	2.01918	4.54749	4.54749	120	80	0.36	13.3	2.9	128	5.8	4.5	0	0	0	0.36	0.005184	0	0	3	6.56667	135	90	3.1	5.8	4.3	202	13.7	0.9	65.326	0.9	0.081	0.00711111	07/15/2002	1.9
10	03/16/1928	1	06/04/2002	74.2685	0	0	0	0	0	0	1	27.5482	2	1	1	2.21644	3.9919	3.9919	155	70	0.03	13.5	4.2	167	9	3.78	1	0	0	0.03	3e-06	0	1	3	6.20833	180	80	3.9	9	3.6	225	14.2	0.03	76.4849	0.03	3e-06	0	06/04/2002	1.58
11	05/05/1932	0	07/09/2002	70.2247	1	0	0	1	0	1	1	32.5855	2	1	1	2.23288	2.61712	2.61712	120	70	0	12.5	3.43467	134	9.1	3.73	0	0	0	0	0	0	0	3	4.85	110	50	3.5	9.1	3.9	114	12.1	0.076	72.4575	0.076	4.87751e-05	0	07/09/2002	1.1
12	02/10/1933	1	05/10/2002	69.2904	0	0	0	0	0	0	1	27.4406	0	0	0	2.12329	6.64616	6.64616	140	100	0	13.4	4	206	7.3	4.4	1	0	0	0	0	0	1	1	8.76944	130	90	4	7.3	4.4	172	13.7	0	71.4137	0	0	0	05/10/2002	1.36
13	08/26/1935	1	04/10/2002	66.6685	0	1	0	0	1	1	0	26.1719	0	0	0	2.20548	4.95008	4.95008	120	80	0.225	13.4061	2.7	160	4.6	3.6	0	0	0	0.225	0.00126562	0	0	3	7.15556	120	80	2.6	4.6	3.6	160	18.3	0	68.874	0	0	0	04/10/2002	1.53
14	09/15/1932	0	09/10/2002	70.0329	1	0	0	0	0	0	0	36.17	0	0	0	2	6.40278	6.40278	120	80	0	11.3	3.6	228	5.3	3.9	1	0	0	0	0	0	1	5	8.40278	120	60	3.9	5.3	3.6	185	11.3	0.1	72.0329	0.1	0.000111111	0	09/10/2002	1.02
15	04/02/1924	0	06/24/2002	78.2794	0	0	0	0	0	0	0	38.6667	0	0	0	2.2	5.675	5.675	130	70	0	12.4	4.1	205	5.55	4.11	1	0	0	0	0	0	1	6	7.875	150	80	3.7	5.55	4.14	171	11.4	0	80.4794	0	0	0	06/24/2002	1.73
16	02/16/1926	0	07/18/2002	76.4685	0	0	0	0	0	0	1	26.5625	0	0	0	2.14521	3.89368	3.89368	125	85	0.5	14.5	3.4	164	5.4	3.8	1	0	0	0.5	0.0138889	0	1	6	6.03889	160	90	3.4	5.4	3.6	167	14.9	0.2	78.6137	0.2	0.000888889	0	07/18/2002	2
17	04/07/1930	1	05/08/2002	72.1342	1	0	1	1	0	1	0	25.5588	0	0	0	2.16712	6.60788	6.60788	130	80	0.4	12.6	3.1	154	6		1	0	0	0.4	0.00711111	0	1	2	8.775	130	80	3.2	6	3.8	155	12.7	0.1	74.3014	0.1	0.000111111	0	05/08/2002	1.5
18	11/12/1947	1	07/15/2002	54.7096	0	0	0	0	0	0	1	29.7609	0	0	0	2.21644	6.36967	6.36967	140	80	0.49	11.9	4.7	162	8	4.2	1	0	1	0.49	0.0130721	0	1	3	8.58611	140	80	4.6	8	4	167	11.5	0.2	56.926	0.2	0.000888889	0	07/15/2002	2.8
19	10/03/1918	0	06/04/2002	83.726	1	0	0	0	0	0	0	29.7607	0	0	0	2.2	5.99722	5.99722	130	65	0.9	13.7	3.3	189	4.1	4.46	1	0	0	0.9	0.081	0.00711111	1	3	8.19722	150	80	2.9	4.1	4.46	201	12.7	0	85.926	0	0	0	06/04/2002	1.5
20	02/07/1932	0	05/27/2002	70.3479	0	0	0	0	0	0	0	21.9289	0	0	0	2.20822	5.75289	5.75289	140	80	0.08	12.6	3.9	252	4.9	4.6	1	0	0	0.08	5.68889e-05	0	1	3	7.96111	130	70	4.4	4.9	4.4	202	12.4	0.14	72.5562	0.14	0.000304889	0	05/27/2002	1.48
21	01/03/1933	1	07/08/2002	69.5562	0	0	0	0	0	0	0	18.3655	1	0	0	2.21644	1.65856	2.60274	125	70	0.4	11.2	2.6	165	8.58		0	0	0	0.4	0.00711111	0	0	6	3.875	150	80	3.4	8.58	3.6	143	10.4	0.2	71.7726	0.2	0.000888889	0	07/08/2002	1.87
22	07/16/1928	0	07/24/2002	74.0712	1	1	0	1	0	1	1	32.0461	0	0	0	1.49589	3.38189	3.38189	170	70	0.11	12.2	4.9	221	8.9	3.8	1	0	0	0.11	0.000147889	0	1	3	4.87778	170	70	4.9	8.9	4.2	208	12.9	0.1	75.5671	0.1	0.000111111	0	07/24/2002	1.47
23	09/14/1933	0	09/03/2002	69.0164	0	0	0	0	0	0	0	30.5701	2	1	1	2.02192	0.469749	0.469749	120	80	0	12.4	3.5	224	7.8	3.9	0	0	0	0	0	0	0	3	2.49167	130	85	3.5	7.8	3.5	186	13.6	1.1	71.0384	1.1	0.147722	0.0238611	09/03/2002	1.08
24	05/01/1926	1	10/17/2002	76.5151	0	0	1	0	0	1	1	27.0823	2	1	1	1.94795	0.135388	0.135388	160	70	0.028	12.2	1.9	207	8.2	4.8	1	0	0	0.028	2.43911e-06	0	1	3	2.08333	140	80	3.2	8.2	5.8	250	13.6	0.028	78.463	0.028	2.43911e-06	0	10/17/2002	2.72
25	01/03/1913	1	01/29/2003	90.1315	0	1	0	0	0	1	1	31.6516	0	0	0	2.10685	4.29037	4.29037	140	70	0.156	12.7	4.4	186	4.8	3.6	0	0	0	0.156	0.000421824	0	0	6	6.39722	110	60	3.6	4.8	2.8	188	13.5	0.75	92.2384	0.75	0.046875	0.00173611	01/29/2003	1.7
26	02/12/1952	1	11/11/2002	50.7808	0	0	0	0	0	0	1	26.2284	1	0	0	1.86027	4.59528	4.52877	150	110	0.1	15	4.1	234	6.7	4.16	1	0	0	0.1	0.000111111	0	1	1	6.45556	140	90	4.3	6.7	4.4	256	15.1	0.84	52.6411	0.84	0.065856	0.00436711	11/11/2002	1.59
27	07/25/1932	0	12/18/2002	70.4466	0	0	0	0	0	0	0	31.1353	2	1	1	2	4.04444	4.04444	150	90	0.1	13.1	3.2	169	3.7	3.8	0	0	0	0.1	0.000111111	0	0	6	6.04444	110	70	3.2	3.7	4.3	136	13	0.1	72.4466	0.1	0.000111111	0	12/18/2002	1
28	02/08/1942	1	12/13/2002	60.8849	0	0	0	0	0	0	0	29.7576	0	0	0	2	5.94722	5.94722	125	80	0.28	13.5046	3.8	178	6.6	4.2	1	0	0	0.28	0.00243911	0	1	3	7.94722	140	90	3.9	6.6	4.3	182	15.1	2.1	62.8849	2.1	0.807167	0.27025	12/13/2002	1.49
29	04/01/1921	1	02/07/2003	81.9096	0	1	0	0	1	1	1	25.4737	3	0	1	1.62192	0	2.86301	150	90	0.43	10.2	5.2	201.056	5.7	4.3	0	0	0	0.43	0.00883411	0	0	6	1.9									83.5315				02/07/2003	3.14
30	09/09/1947	0	04/28/2003	55.6712	1	1	0	0	1	1	1	46.4844	3	0	1	1.78904	0.89707	0.884931	140	65	8	15.1	3.58028	196	6.1	2.8	1	1	0	8	6.66667	2.70833	1	2	2.68611	150	80	4.1	6.1	2.9	223	13.9	8.47	57.4603	8.47	7.13667	2.90417	04/28/2003	1.3
31	02/22/1934	0	12/05/2002	68.8301	1	0	0	0	0	0	0	46.9183	1	0	0	2.12877	3.52401	3.48767	140	100	0.7	10	3.8	229	5.9	4.5	1	0	0	0.7	0.0381111	0.000888889	1	3	5.65278	140	85	5.3	5.9	3.3	232	12	0.182	70.9589	0.182	0.000669841	0	12/05/2002	1.97
32	10/26/1937	0	06/04/2003	65.6493	1	0	0	0	0	0	0	29.7268	0	0	0	2.12877	5.31568	5.31568	130	80	0.164	12.9	3.6	142	4.8	4.4	0	1	0	0.164	0.000490105	0	1	3	7.44444	150	80	3.7	4.8	4.4	182	12.5	0.101	67.7781	0.101	0.000114478	0	06/04/2003	1.6
33	08/23/1920	1	07/30/2003	82.989	0	0	0	0	0	0	1	23.1111	0	0	0	2.23014	4.73097	4.73097	150	80	1.75	12	4.4	273	4.5	4.4	1	0	0	1.75	0.525174	0.15842	1	3	6.96111	160	70	3.9	4.5	4.3	228	12.2	0.156	85.2192	0.156	0.000421824	0	07/30/2003	2
34	09/06/1951	1	06/13/2003	51.8027	0	0	0	0	0	0	0	31.4745	0	0	0	1.68219	5.68447	5.68447	130	80	2.2	11.4	3.74	222	5.5		1	0	0	2.2	0.895111	0.305889	1	4	7.36667	160	90	3.74	5.5	4.4	238	13	0.79	53.4849	0.79	0.0547821	0.00270989	06/13/2003	1.57
35	05/08/1929	1	10/11/2003	74.4767	0	0	0	0	0	0	1	24.0753	0	0	0	1.96986	4.32458	4.32458	130	70	0.05	15.9	2.9	245	5.5	4.5	0	0	0	0.05	1.38889e-05	0	0	5	6.29444	140	80	3	5.5	4.3	222	15	0.061	76.4466	0.061	2.52201e-05	0	10/11/2003	1.4
36	01/24/1928	1	06/27/2003	75.474	1	0	0	0	0	0	1	28.1832	0	0	0	2.0137	5.42241	5.42241	130	70	0.075	11.2	3.74	164	8.4	3.9	1	0	0	0.075	4.6875e-05	0	1	3	7.43611	160	80	3.5	8.4	4.2	144	12.9	0.111	77.4877	0.111	0.000151959	0	06/27/2003	1.6
37	10/25/1931	1	10/01/2003	71.9836	0	0	0	0	0	0	0	37.7927	3	0	1	1.52055	0	0.282192	130	70	0.554	11.5	3.74	137	7.6	3.9	1	0	0	0.554	0.0188924	1.7496e-05	1	5	1.775									73.5041				10/01/2003	2.1
38	09/06/1961	0	11/19/2002	41.2301	0	0	0	0	0	0	1	25.8023	1	0	0	1.90137	2.45696	3.02466	140	90	0	11.7	3.9	209	6.5		1	0	0	0	0	0	1	1	4.35833	160	90	4.85	6.5	4.1	253	11.7	0	43.1315	0	0	0	11/19/2002	2.2
39	10/16/1930	0	07/14/2003	72.7918	0	0	0	0	0	0	1	30.3302	0	0	0	1.76438	5.14117	5.14117	130	75	0.076	12.7	3.7	213	3.7	4	1	0	0	0.076	4.87751e-05	0	1	3	6.90556	140	70	2.76	3.7	4.09	145	12.4	0.08	74.5562	0.08	5.68889e-05	0	07/14/2003	1.3
40	06/27/1953	0	10/22/2003	50.3534	0	0	0	0	0	0	1	33.1777	1	0	0	1.88493	1.25951	2.12603	160	110	0.057	13	4.3	179	3.9	3.6	1	0	0	0.057	2.0577e-05	0	1	1	3.14444	120	90	4.3	3.9	4.4	182	12.5	1.235	52.2384	1.235	0.207132	0.0423159	10/22/2003	3.1
41	10/19/1929	1	11/19/2003	74.1342	1	0	0	0	0	0	0	23.3594	0	0	0	1.96438	2.63562	2.63562	105	60	0.3	10.3	3.74	198	6.1		0	1	0	0.3	0.003	0	1	2	4.6	180	95	4.7	6.1	4.2	122	10.6	2	76.0986	2	0.722222	0.236111	11/19/2003	1.5
42	06/01/1936	1	10/30/2003	67.4575	0	0	0	0	0	0	1	31.0953	0	0	0	1.93699	5.04079	5.04079	115	90	0	15	3.74	155	6.1	4.6	0	0	0	0	0	0	0	5	6.97778	95	80	3.74	6.1	4.31	164	14.8	0.18	69.3945	0.18	0.000648	0	10/30/2003	1.6
43	02/02/1929	0	10/02/2003	74.7123	0	0	0	0	0	0	1	38.0612	0	0	0	2.14247	2.05198	2.05198	180	90	0.05	12.6	4.2	189	6.5	3.9	1	0	0	0.05	1.38889e-05	0	1	3	4.19444	140	80	3.3	6.5	4.11	203	12	0.122	76.8548	0.122	0.000201761	0	10/02/2003	1.24
44	11/15/1930	1	09/26/2003	72.9123	0	0	0	0	0	0	1	26.2784	0	0	0	2.05205	5.31739	5.31739	140	80	0.11	13.4	3.94	199	5.5	3.3	1	0	0	0.11	0.000147889	0	1	6	7.36944	140	80	3.4	5.5	3.8	193	14.3	0.38	74.9644	0.38	0.00609689	0	09/26/2003	2.59
45	01/12/1925	1	07/07/2003	78.5342	1	1	0	0	0	1	1	24.589	3	0	1	2.05753	1.82024	1.90959	140	80	0	14.2	3.1	187	7.5	4.36	1	0	0	0	0	0	1	3	3.87778	145	80	3.74297	7.5	4.14	149	13.7	0	80.5918	0	0	0	07/07/2003	1.6
46	08/21/1942	0	09/25/2003	61.137	0	0	0	0	0	0	1	25.9645	3	0	1	0.663014	0	1.98082	120	80	0.601	11.6	4.9	214	5.6	4	0	1	0	0.601	0.0241202	0.000114478	1	4	0.672222									61.8				09/25/2003	2
47	09/16/1964	0	10/23/2003	39.126	0	0	0	0	0	0	1	19.2422	0	0	0	1.89863	5.39581	5.39581	100	70	0.04	13.5	3.7	209	4.2	4.2	1	0	0	0.04	7.11111e-06	0	1	6	7.29444	110	80	3.9	4.2	4.1	198	13.4	0.03	41.0247	0.03	3e-06	0	10/23/2003	1.2
48	06/23/1927	1	12/20/2003	76.5452	0	0	0	0	0	0	0	27.4943	0	0	0	1.99452	4.67215	4.67215	120	60	0.111	14.1	4.9	227	6.6	3.87	0	1	0	0.111	0.000151959	0	1	3	6.66667	130	70	3.7	6.6	3.86	143	12.7	0.111	78.5397	0.111	0.000151959	0	12/20/2003	1.72
49	07/11/1927	0	01/22/2004	76.5863	0	0	0	0	0	0	0	17.7564	0	0	0	2.14795	4.36317	4.36317	130	80	0.073	13	3.7	257	10.4	4.2	0	0	0	0.073	4.32241e-05	0	0	3	6.51111	120	80	3.3	10.4	3.8	236	13	0.076	78.7342	0.076	4.87751e-05	0	01/22/2004	1.2
50	01/05/1947	0	02/12/2004	57.1425	1	0	0	0	0	0	0	35.0116	1	0	0	1.59178	0.572108	2.10137	160	80	2.4	9.8	4.11161	412	10	4.27	0	1	0	2.4	1.07867	0.381	1	5	2.16389	180	80	5.1	10	3.49	209	10.2	1.5	58.7342	1.5	0.354167	0.09375	02/12/2004	2.7
51	01/14/1932	0	11/15/2003	71.8849	0	0	0	0	0	0	0	27.8664	0	0	0	2.20822	4.70845	4.70845	120	65	0.1	14.3	3.5	168	5.8	3.5	0	0	0	0.1	0.000111111	0	0	3	6.91667	130	60	3.8	5.8	3.8	186	14.8	0.1	74.0932	0.1	0.000111111	0	11/15/2003	1.18
52	09/02/1945	1	01/21/2004	58.4247	1	1	0	1	0	1	1	39.6117	3	0	1	1.91781	1.27386	1.31507	170	80	2.9	10.7	4.9	276	7.5	3.95	0	1	0	2.9	1.56672	0.583361	1	2	3.19167	140	60	5.4	7.5	3.69	193	10.9	3.485	60.3425	3.485	2.15167	0.827083	01/21/2004	3.42
53	06/30/1940	0	11/24/2003	63.4438	0	0	0	0	0	0	0	26.2966	0	0	0	1.86301	5.28143	5.28143	130	80	0.093	12.4	3.4	118	7.9	3.5	0	0	0	0.093	8.9373e-05	0	0	3	7.14444	135	65	3.6	7.9	3.7	117	12.6	0.095	65.3068	0.095	9.52639e-05	0	11/24/2003	1.1
54	01/29/1933	0	12/17/2003	70.9288	0	0	0	0	0	0	0	28.1479	0	0	0	1.97534	4.71077	4.71077	110	80	0.09	13.1	3.7	202	5.3	4.1	1	0	0	0.09	8.1e-05	0	1	6	6.68611	110	80	3.7	5.3	4.04	163	12.5	0.09	72.9041	0.09	8.1e-05	0	12/17/2003	1
55	08/28/1924	0	01/27/2004	79.4685	0	0	0	0	0	0	0	31.395	0	0	0	1.74247	3.51031	3.51031	140	70	0.063	13.5	3.8	195.451	8.1	3.5	0	1	0	0.063	2.7783e-05	0	1	3	5.25278	140	70	3.5	8.1	3.4	194	11.6	0.091	81.211	0.091	8.37301e-05	0	01/27/2004	1.5
56	04/16/1929	1	12/12/2003	74.7068	0	0	0	0	0	0	1	25.9472	0	0	0	1.79726	5.14441	5.14441	145	80	0.196	14.7	2.9	197.553	5.8	3.8	0	0	0	0.196	0.000836615	0	0	5	6.94167	125	90	3.5	5.8	4.1	210	14.4	0.12	76.5041	0.12	0.000192	0	12/12/2003	1.4
57	03/20/1932	1	09/05/2003	71.5096	0	1	0	1	0	1	1	24.0955	2	1	1	2.12329	1.77671	1.77671	160	90	1.8	15.7	3.4	200	9.5	3.8	0	0	0	1.8	0.562667	0.173	0	3	3.9	150	70	3.3	9.5	3.9	185	15.3	1.8	73.6329	1.8	0.562667	0.173	09/05/2003	2.7
58	08/13/1968	1	12/12/2003	35.3534	0	0	0	0	0	0	1	29.7926	0	0	0	2.08767	3.97066	3.97066	130	90	0	15.8	4.8	316	7.9	4.15	1	0	0	0	0	0	1	1	6.05833	100	70	2.2	7.9	4.94	291	15.4	0	37.4411	0	0	0	12/12/2003	1.67
59	02/11/1947	0	12/12/2003	56.8712	1	0	0	0	0	0	1	27.492	0	0	0	1.87397	5.25658	5.25658	150	80	0.3	10.9	4.9	261	3.8	4.3	1	0	1	0.3	0.003	0	1	2	7.13056	140	80	4.6	3.8	4.3	153	12.2	0.83	58.7452	0.83	0.0635319	0.003993	12/12/2003	3.2
60	01/21/1943	0	10/31/2003	60.8164	1	0	0	0	0	0	0	46.9348	0	0	0	1.47123	3.26488	3.26488	170	100	0.66	11.4	5	193	7.6	4.5	0	1	0	0.66	0.031944	0.000455111	1	2	4.73611	140	90	3	7.6	3.86	237	10.2	1.09	62.2877	1.09	0.143771	0.0227186	10/31/2003	1.7
61	01/01/1931	1	12/19/2003	73.0137	1	1	0	0	0	1	1	23.656	2	1	1	1.77534	2.13299	2.13299	150	65	0.24	13.1	3.94	198.954	6.1	4	1	0	1	0.24	0.001536	0	1	3	3.90833	150	70	3.73588	6.1	3.59	141	11.7	0.35	74.789	0.35	0.00476389	0	12/19/2003	2.4
62	07/29/1936	1	01/14/2004	67.5069	1	0	0	0	0	0	0	31.0277	0	0	0	1.92329	5.09894	5.09894	150	90	0.15	15.6	5	184	7.2	3.4	0	1	0	0.15	0.000375	0	1	3	7.02222	130	75	3	7.2	4.07	176	16.6	0.33	69.4301	0.33	0.003993	0	01/14/2004	2.58
63	07/07/1941	0	09/10/2003	62.2192	1	0	0	0	1	1	0	28.2549	1	0	0	2.21096	1.41126	1.90685	190	90	1.5	9.8	4.18797	195.381	5.6	3.49	0	0	1	1.5	0.354167	0.09375	0	2	3.62222	170	90	5.32	5.6	4.14	208	12.9	5	64.4301	5	3.66667	1.45833	09/10/2003	3.2
64	04/12/1925	0	01/28/2004	78.8493	1	1	0	1	0	1	0	35.3588	0	0	0	1.8	5.12222	5.12222	150	60	0.6	10.5	3.6	215	5.7	3.9	1	0	0	0.6	0.024	0.000111111	1	2	6.92222	160	50	4.1	5.7	3.98	129	10.9	0	80.6493	0	0	0	01/28/2004	1
65	09/17/1932	0	01/26/2004	71.4055	0	1	0	0	0	1	0	32.3732	0	0	0	2.00274	4.97782	4.97782	130	80	0.23	12.5	5.2	209	5.9	3.9	0	0	0	0.23	0.00135189	0	0	3	6.98056	150	80	4.7	5.9	3.7	148	12.8	0.08	73.4082	0.08	5.68889e-05	0	01/26/2004	1.2
66	03/14/1943	1	12/08/2003	60.7781	0	1	0	0	0	1	1	33.5773	0	0	0	1.76986	5.63292	5.63292	140	80	0.561	13.8	3.8	212	6.1		0	0	0	0.561	0.0196176	2.52201e-05	0	5	7.40278	140	80	3.8	6.1	4.73	235	14	0.561	62.5479	0.561	0.0196176	2.52201e-05	12/08/2003	1.42
67	06/21/1928	0	02/13/2004	75.6986	1	0	0	0	0	0	0	30.9627	0	0	0	2.03014	4.29209	4.29209	160	60	0.043	12	3.74	202.878	8.3	4.56	0	1	0	0.043	8.83411e-06	0	1	2	6.32222	160	70	3.74	8.3	5.07	216	12.4	0.043	77.7288	0.043	8.83411e-06	0	02/13/2004	1.4
68	04/19/1959	1	01/21/2004	44.789	1	0	0	0	0	0	0	33.2937	0	0	0	1.75068	5.11876	5.11876	110	70	1.68	14.9	3.74	213	8.8	4.2	1	1	0	1.68	0.474443	0.138888	1	2	6.86944	140	90	5.6	8.8	4.3	185	13.5	0.58	46.5397	0.58	0.0216791	5.68889e-05	01/21/2004	2.1
69	04/23/1933	1	12/17/2002	69.6986	0	0	1	1	0	1	1	28.512	2	1	1	1.43014	2.4532	2.4532	140	60	0	12.5	3.7	179	6.2	4.7	0	1	0	0	0	0	1	6	3.88333	145	70	3.4	6.2	3.64	184	10.6	0.26	71.1288	0.26	0.00195289	0	12/17/2002	2.4
70	05/19/1922	0	12/23/2002	80.6521	0	0	0	0	0	0	0	27.2096	0	0	0	2	3.68611	3.68611	140	70	0.26	11.2	4.4	220	9.7	4.7	1	0	1	0.26	0.00195289	0	1	6	5.68611	130	85	4.2	9.7	4.6	212	9.6	0	82.6521	0	0	0	12/23/2002	2.03
71	08/22/1926	1	01/29/2003	76.4904	0	0	0	0	0	0	1	23.8754	2	1	1	2	1.33889	1.33889	130	70	0.5	13.1	3.1	198.114	3.6	3.88	0	0	0	0.5	0.0138889	0	0	5	3.33889	110	70	3.7	3.6	3.46	121	13.7	0.8	78.4904	0.8	0.0568889	0.003	01/29/2003	2.65
72	04/12/1962	1	11/21/2002	40.6384	0	0	0	0	0	0	1	24.0569	0	0	0	1.81918	3.95582	3.95582	95	70	0.3	13.2	3.3	200.566	7.7	4.23	1	1	0	0.3	0.003	0	1	4	5.775	105	70	3.17	7.7	4.19	212	13.8	0.322	42.4575	0.322	0.00370958	0	11/21/2002	2.44
73	01/03/1928	1	12/11/2002	74.989	0	0	0	0	0	0	1	36.5473	2	1	1	2	2.96111	2.96111	120	65	0.9	13.8	4.27	171	6.3	4.4	1	0	0	0.9	0.081	0.00711111	1	6	4.96111	130	80	5.7	6.3	4.1	182	13.9	0.9	76.989	0.9	0.081	0.00711111	12/11/2002	1.94
74	11/19/1944	0	11/16/2002	58.0301	0	0	0	0	0	0	0	44.0983	1	0	0	2	3.80833	3.79452	110	85	3.8	11.2	3.9	222	10.3	3.65	1	0	0	3.8	2.46667	0.958333	1	6	5.80833	150	100	5	10.3	3.24	226	11.2	1.9	60.0301	1.9	0.640611	0.203639	11/16/2002	3.1
75	11/09/1950	1	11/21/2002	52.0685	0	0	0	0	0	0	1	27.9155	3	0	1	1.77808	0.905251	3.0411	100	60	0.468	12.3	3.8	167	6.17	3.9	0	1	0	0.468	0.0113892	0	1	5	2.68333	105	70	3.6	6.17	3.9	167	11.5	2.9	53.8466	2.9	1.56672	0.583361	11/21/2002	3.64
76	10/04/1950	0	12/23/2002	52.2548	1	0	0	0	0	0	0	25.9645	0	0	0	1.78904	3.89707	3.89707	115	70	1.67	10.8	5.2	186	7.43	4.1	1	1	0	1.67	0.467369	0.136184	1	2	5.68611	130	70	5.8	7.43	4.19	138	10.4	1.48	54.0438	1.48	0.341767	0.0892169	12/23/2002	2.88
77	05/01/1930	0	12/23/2002	72.6959	1	0	0	0	0	0	0	29.3333	0	0	0	2	3.68611	3.68611	140	70	0.285	12	4.8	166	6.1	4.46	1	0	0	0.285	0.00257212	0	1	2	5.68611	140	75	4.6	6.1	4.07	169	12.2	0	74.6959	0	0	0	12/23/2002	1.29
78	08/14/1930	0	10/21/2002	72.2356	0	0	0	0	0	0	0	30.0215	0	0	0	2	3.86111	3.86111	160	78	0.13	12.9	3.5	199.865	8.3	4.13	0	1	0	0.13	0.000244111	0	1	3	5.86111	140	80	3.5	8.3	4	203	13	0.283	74.2356	0.283	0.00251835	0	10/21/2002	1.35
79	01/01/1933	1	11/13/2002	69.9123	0	0	0	0	0	0	1	33.3465	0	0	0	1.61918	4.17804	4.17804	130	100	0	14.1	2.3	199.655	7.5	4.1	0	0	0	0	0	0	0	5	5.79722	120	70	3	7.5	4.44	189	13.6	0	71.5315	0	0	0	11/13/2002	1.33
80	01/03/1959	0	11/21/2002	43.9123	0	0	0	0	0	0	0	32.4661	0	0	0	2	3.775	3.775	120	75	0.323	13.1	2.5	198	6.6		1	1	0	0.323	0.00374425	0	1	4	5.775	130	90	2.8	6.6	3.75	199	12.5	0.46	45.9123	0.46	0.0108151	0	11/21/2002	1.28
81	05/01/1976	1	12/05/2002	26.6137	0	0	0	0	0	0	0	26.6975	0	0	0	2	3.73611	3.73611	105	70	1.015	16	3.8	196	8.2	3.85	1	1	0	1.015	0.116186	0.0151763	1	4	5.73611	130	75	4.2	8.2	4.12	238	16.2	0.857	28.6137	0.857	0.0699359	0.00505548	12/05/2002	2.17
82	05/22/1916	0	12/02/2002	86.589	1	0	1	0	0	1	0	31.5556	2	1	1	1.85205	0.395167	0.395167	140	75	1.746	12	3.9	197	7.4	3.41	0	1	0	1.746	0.522219	0.157276	1	2	2.24722	140	85	4.2	7.4	3.48	197	12	1.746	88.4411	1.746	0.522219	0.157276	12/02/2002	1.26
83	03/31/1924	0	02/06/2003	78.9069	1	1	0	1	1	1	0	30.4688	2	1	1	1.67671	0.659399	0.659399	140	70	0.37	10.1	3.7	149	7.4	3	1	0	0	0.37	0.00562811	0	1	2	2.33611	110	60	3.9	7.4	3.48	113	9.9	0.37	80.5836	0.37	0.00562811	0	02/06/2003	1.45
84	05/28/1928	1	02/06/2003	74.7452	0	1	0	1	0	1	1	22.7336	0	0	0	1.76164	3.79947	3.79947	130	80	0	10.6	4.09213	149	5.8	3.9	0	1	0	0	0	0	1	1	5.56111	110	70	3.9	5.8	4.34	147	12.8	0.154	76.5069	0.154	0.000405807	0	02/06/2003	3.2
85	07/25/1925	0	12/11/2002	77.4329	0	1	0	0	0	1	0	23.4375	3	0	1	2	0	2.30137	140	70	0.74	11.5	3.4	217	6.3	3.6	0	1	0	0.74	0.0450249	0.001536	1	3	2.19444									79.4329				12/11/2002	2.6
86	08/02/1917	0	02/06/2003	85.5726	1	1	0	1	0	1	0	29.7778	2	1	1	1.77808	0.355251	0.355251	140	75	0.9	9.9	4.1	163	8.9	3.66	0	0	0	0.9	0.081	0.00711111	0	2	2.13333	130	80	4.1	8.9	3.2	124	9.1	0.9	87.3507	0.9	0.081	0.00711111	02/06/2003	2.2
87	07/27/1969	1	10/03/2002	33.2082	0	0	0	0	0	0	0	23.1405	0	0	0	1.94521	3.21035	3.21035	100	60	12.94	13	3.3	246	5.6	2.45	0	0	0	12.94	11.6067	4.76667	0	4	5.15556	130	85	4.14	5.6	2.9	244	10.7	0.25	35.1534	0.25	0.00173611	0	10/03/2002	1.91
88	03/08/1971	1	05/27/2002	31.2411	0	0	0	0	0	0	0	25.1607	0	0	0	2.2	3.31389	3.31389	110	90	0.24	15	3.78	236	4	3.3	0	1	0	0.24	0.001536	0	1	4	5.51389	150	80	3.8	4	3.3	177	11.4	0.2	33.4411	0.2	0.000888889	0	05/27/2002	1.9
89	01/02/1937	0	12/02/2002	65.9589	0	0	0	0	0	0	0	25.1486	2	1	1	1.60548	0.29452	0.29452	120	70	2	10.7	3.78	102	4.6	3.2	1	0	0	2	0.722222	0.236111	1	4	1.9	160	90	4.8	4.6	3.8	210	12.8	0.1	67.5644	0.1	0.000111111	0	12/02/2002	1.94
90	07/09/1933	1	07/30/2002	69.1041	0	0	0	0	0	0	0	28.125	1	0	0	1.7726	0	3.49041	140	90	2	10.4	4.08	278	7.2	2.1	1	0	0	2	0.722222	0.236111	1	4	2.12222									70.8767				07/30/2002	1.7
91	08/10/1922	0	08/26/2002	80.0986	1	0	0	0	0	0	0	29.5556	0	0	0	1.91233	3.38489	3.38489	140	70	0.55	9.6	4.34	172	5.3	3.5	0	1	1	0.55	0.0184861	1.38889e-05	1	3	5.29722	170	90	4	5.3	3.1	205	10.2	0	82.011	0	0	0	08/26/2002	2.59
92	11/30/1926	1	08/21/2002	75.7753	1	0	0	0	0	0	1	26.4463	0	0	0	1.94795	3.32705	3.32705	145	68	5.6	9.9	3.7	249	6.6	2.4	1	0	0	5.6	4.26667	1.70833	1	4	5.275	150	80	4.8	6.6	2.9	206	9.9	1	77.7233	1	0.111111	0.0138889	08/21/2002	2.4
93	11/24/1936	0	04/09/2002	65.4164	0	0	0	0	0	0	0	35.9375	0	0	0	2.11781	3.56275	3.56275	130	90	0.27	12.1	4.23	226	10.4	3.7	0	0	0	0.27	0.002187	0	0	5	5.68056	130	80	4.3	10.4	3.4	185	11.9	0.8	67.5342	0.8	0.0568889	0.003	04/09/2002	2.12
94	07/27/1929	0	08/26/2002	73.1315	1	0	0	0	0	0	0	30.4438	0	0	0	1.85479	3.40632	3.40632	120	80	0.12	12.8	3.21	165	6.8	4.1	0	0	0	0.12	0.000192	0	0	2	5.26111	140	90	3.6	6.8	3.5	168	12.1	2.3	74.9863	2.3	0.985722	0.342861	08/26/2002	2.34
95	09/06/1952	1	09/23/2002	50.0795	0	0	0	0	0	0	0	25.7812	0	0	0	1.66027	3.53139	3.53139	100	60	1.45	12.3	3.66	127	8.9	2.8	1	0	0	1.45	0.323549	0.0826076	1	4	5.19167	120	80	3.7	8.9	2.8	136	12	0.4	51.7397	0.4	0.00711111	0	09/23/2002	1.83
96	02/04/1959	0	09/17/2002	43.6466	0	0	0	0	0	0	0	31.9559	0	0	0	1.99726	3.21385	3.21385	130	90	1.47	12.3	3.21	254	7.3	3.9	1	0	0	1.47	0.335643	0.0869883	1	4	5.21111	120	75	4.6	7.3	2.7	260	10	0.3	45.6438	0.3	0.003	0	09/17/2002	2.5
97	01/11/1932	1	09/16/2002	70.7288	0	0	1	1	0	1	1	24.6355	0	0	0	1.76986	3.43291	3.43291	160	60	2.25	12.9	2.76	183	4.8	3.6	0	0	0	2.25	0.940104	0.324219	0	3	5.20278	140	85	4.7	4.8	3.2	199	11.7	0.1	72.4986	0.1	0.000111111	0	09/16/2002	1.53
98	05/09/1916	0	09/06/2002	86.3863	0	0	0	0	0	0	0	28.8889	2	1	1	1.51233	3.57656	3.57656	150	80	0.6	14.2	4.32	223	8.3	3.9	0	0	0	0.6	0.024	0.000111111	0	3	5.08889	120	80	3	8.3	3.7	251	12.5	0.2	87.8986	0.2	0.000888889	0	09/06/2002	1.92
99	11/17/1926	1	09/02/2002	75.8438	0	0	0	0	0	0	0	26.5625	1	0	0	1.86027	1.73695	3.30959	135	70	0.8	11.8	3.39	129	3.1	3.4	0	0	0	0.8	0.0568889	0.003	0	3	3.59722	150	100	4.4	3.1	2.8	160	10.5	1.5	77.7041	1.5	0.354167	0.09375	09/02/2002	3.2
100	09/23/1933	0	07/29/2002	68.8932	1	0	0	0	0	0	0	19.1406	1	0	0	0.6	0	4.66575	135	80	4.335	9.6	5.16	218	5.5	3.3	0	0	0	4.335	3.00167	1.18125	0	3	0.608333									69.4931				07/29/2002	2.94
101	12/02/1935	0	07/22/2002	66.6822	0	0	0	0	0	0	0	27.3438	0	0	0	1.92877	3.42957	3.42957	130	80	0.85	11	3.75	234	5	3.2	0	0	0	0.85	0.0682361	0.00476389	0	3	5.35833	150	90	4.9	5	3.4	201	12	0.4	68.611	0.4	0.00711111	0	07/22/2002	2.47
102	11/25/1920	1	07/15/2002	81.6904	0	1	0	0	0	1	0	25.1486	0	0	0	1.84932	3.52846	3.52846	130	70	1.2	14.1	3.03	218	8.3	4.6	1	0	0	1.2	0.190667	0.037	1	3	5.37778	130	80	3.7	8.3	3.1	177	12.8	0.2	83.5397	0.2	0.000888889	0	07/15/2002	1.73
103	06/27/1938	1	04/08/2002	63.8247	1	0	0	1	0	1	1	32.45	0	0	0	2.2	3.36667	3.36667	145	90	0.823877	12.9	4.68	255	10.4	2.9	1	0	0	0.823877	0.0621363	0.00377484	1	2	5.56667	150	90	4.7	10.4	3.4	158	10.9	0.55	66.0247	0.55	0.0184861	1.38889e-05	04/08/2002	2.58
104	01/09/1935	1	06/25/2002	67.5041	1	0	0	0	0	0	0	26.9531	0	0	0	2.07945	3.32333	3.32333	170	80	0.15	15.2	3.12	172	6	4.9	1	0	0	0.15	0.000375	0	1	5	5.40278	130	75	3.8	6	3.4	187	15.6	0.1	69.5836	0.1	0.000111111	0	06/25/2002	1.5
105	12/07/1927	1	06/17/2002	74.5781	0	0	0	0	0	0	0	23.8804	0	0	0	2.20822	3.24734	3.24734	140	70	0.6	15.2	2.79	190	7.3	3.8	0	0	0	0.6	0.024	0.000111111	0	3	5.45556	130	80	4.26	7.3	3.3489	149	8.8	0.01	76.7863	0.01	1.11111e-07	0	06/17/2002	1.7
106	01/09/1935	1	08/03/2002	67.611	1	0	0	0	0	0	1	32.526	0	0	0	2	1.91389	1.91389	130	70	0.45	9	3.7	112	6.9	3.7	1	0	1	0.45	0.010125	0	1	2	3.91389	110	70	4.3	6.9	3.4	96	9.7	0.4	69.611	0.4	0.00711111	0	08/03/2002	2.8
107	03/05/1925	0	12/18/2002	77.8411	0	0	0	0	0	0	0	24.2188	0	0	0	1.86849	1.68706	1.68706	140	80	0.46	12.9	3.8	229	5.4	3.2	0	0	0	0.46	0.0108151	0	0	5	3.55556	130	80	4	5.4	3.5	191	11.7	0.25	79.7096	0.25	0.00173611	0	12/18/2002	1.8
108	02/09/1952	0	11/26/2002	50.8301	0	0	0	0	0	0	0	21.3675	0	0	0	2	1.61667	1.61667	130	85	0.3	12.7	3.4	217	5.9	3.3	0	1	0	0.3	0.003	0	1	6	3.61667	130	80	4.4	5.9	3.8	220	12.5	0.41	52.8301	0.41	0.00765789	0	11/26/2002	2.5
109	06/17/1928	0	10/17/2002	74.3836	1	0	0	0	0	0	0	20.1746	0	0	0	2	1.74722	1.74722	130	85	0.2	11.7	3.5	253	4.2	3.6	1	0	0	0.2	0.000888889	0	1	2	3.74722	130	80	4	4.2	3.6	161	11.8	0.21	76.3836	0.21	0.001029	0	10/17/2002	1.6
110	01/10/1929	1	09/23/2002	73.7507	0	0	0	0	0	0	1	32.3799	0	0	0	2.1726	1.35518	1.35518	159	95	0	13.9	3	211	6.1		0	0	0	0	0	0	0	5	3.52778	152	92	3.63235	6.1	3.8979	166	15	0	75.9233	0	0	0	09/23/2002	1.8
111	04/25/1951	1	10/02/2002	51.474	0	0	0	0	0	0	0	29.0533	0	0	0	2	3.025	3.025	160	96	0.25	14.7	3.1	213	7.3		0	0	0	0.25	0.00173611	0	0	5	5.025	130	80	3.49897	7.3		210	14.5	0.9	53.474	0.9	0.081	0.00711111	10/02/2002	2
112	06/19/1926	1	09/27/2002	76.326	1	1	0	0	0	1	1	24.5089	1	0	0	2	0.672222	3.22466	130	92	0.74	11.8085	4.3	208	4.8		0	0	0	0.74	0.0450249	0.001536	0	3	2.67222	151	85	4.3	4.8	4.2	151	13.6	0.74	78.326	0.74	0.0450249	0.001536	09/27/2002	3.5
113	05/12/1939	1	10/09/2002	63.4548	1	0	0	0	0	0	0	21.4619	1	0	0	2	0	3.27397	160	96	0.74	15.3	3.94	244	6.1		1	0	0	0.74	0.0450249	0.001536	1	3	2.39722									65.4548				10/09/2002	3.3
114	07/12/1932	1	09/18/2002	70.2329	0	0	0	0	0	0	0	24.2939	0	0	0	2	3.32222	3.32222	152	86	0.3	13.6493	2.9	135	9.8		0	1	0	0.3	0.003	0	1	5	5.32222	156	88	2.7	9.8		180	15.5	0.3	72.2329	0.3	0.003	0	09/18/2002	1.37
115	09/02/1932	0	09/25/2002	70.1096	0	0	0	0	0	0	0	25.721	0	0	0	2	3.2	3.2	142	64	0	12.9	3.7	189	6		1	0	0	0	0	0	1	5	5.2	150	90	3.7	6		189	12.2	0	72.1096	0	0	0	09/25/2002	1.15
116	02/19/1926	1	10/02/2002	76.6685	0	0	0	0	0	0	1	21.5924	0	0	0	2	3.29444	3.29444	150	67	0	12.6	2	175	5.2		0	1	0	0	0	0	1	3	5.29444	140	90	3.9	5.2		182	13	0	78.6685	0	0	0	10/02/2002	2.2
117	11/14/1942	0	10/02/2002	59.9233	0	0	0	0	0	0	0	28.8778	0	0	0	1.5863	2.57759	2.57759	134	70	0.05	10.3	3.9	297	8.3	4.4	0	0	0	0.05	1.38889e-05	0	0	6	4.16389	120	80	3.6	8.3	4.4	260	10.7	0.6	61.5096	0.6	0.024	0.000111111	10/02/2002	2.1
118	03/04/1922	1	02/06/2003	80.9836	0	1	1	0	0	1	0	24.3865	0	0	0	2.1589	2.77165	2.77165	146	76	1.005	11.3	3.9	144	5.5	3.6	1	0	0	1.005	0.112786	0.0143097	1	6	4.93056	130	60	3.4	5.5	3.6	105	8.7	1.9	83.1425	1.9	0.640611	0.203639	02/06/2003	3
119	06/08/1949	1	10/02/2002	53.3534	0	1	0	0	0	1	0	26.6436	0	0	0	1.68219	2.52614	2.52614	138	86	0.2	15.5	3.1	198	5.9		1	0	0	0.2	0.000888889	0	1	4	4.20833	124	76	3.6	5.9		226	14.6	0.2	55.0356	0.2	0.000888889	0	10/02/2002	2.6
120	01/02/1947	0	09/25/2002	55.7671	0	0	1	0	0	1	0	27.5482	0	0	0	2	1.84722	1.84722	128	88	0.05	14.2	3.45013	171	6.4	4.4	0	0	0	0.05	1.38889e-05	0	0	5	3.84722	134	75	4.8	6.4	4.4	166	13.8	0.05	57.7671	0.05	1.38889e-05	0	09/25/2002	1.16
121	03/15/1940	1	10/09/2002	62.611	0	0	0	0	0	0	1	23.0112	0	0	0	2	3.26389	3.26389	150	68	0.336152	12.8542	3.2	198	10.4		1	0	0	0.336152	0.00422051	0	1	3	5.26389	150	70	2.8	10.4		170	13.6	0.4	64.611	0.4	0.00711111	0	10/09/2002	2.06
122	10/29/1925	1	12/20/2002	77.1945	0	1	0	0	0	1	1	26.6728	0	0	0	1.72329	3.35171	3.35171	132	86	0	12	2.5	198	8.1		0	0	0	0	0	0	0	3	5.075	134	84	2.6	8.1		147	12.9	0	78.9178	0	0	0	12/20/2002	3.09
123	04/26/1926	0	10/23/2002	76.5452	0	0	1	0	0	1	0	36.4317	3	0	1	1.60548	0	3.79178	160	80	0.14	10	4.8	192.999	7	3.15	1	0	1	0.14	0.000304889	0	1	3	1.73333									78.1507				10/23/2002	2.4
124	09/24/1949	1	10/23/2002	53.1151	0	0	0	0	0	0	0	33.0578	0	0	0	2	3.225	3.225	135	90	0.94	15.1	3.76615	202	6.5		1	0	0	0.94	0.0922871	0.00946489	1	5	5.225	140	100	3.7	6.5		197	13.3	0.94	55.1151	0.94	0.0922871	0.00946489	10/23/2002	2.06
125	09/13/1958	1	10/23/2002	44.1397	0	0	0	0	0	0	0	30.0692	0	0	0	2	3.225	3.225	120	90	0.25	10.1	3.5	136	3.5		0	0	0	0.25	0.00173611	0	0	6	5.225	112	77	4.3	3.5	5.1	128	11	0.25	46.1397	0.25	0.00173611	0	10/23/2002	2.79
126	11/05/1932	0	10/23/2002	70.011	0	0	0	0	0	0	0	21.8549	1	0	0	2	2.43333	3.15068	134	75	0.25	12.3	4	233	6.3		0	0	0	0.25	0.00173611	0	0	5	4.43333	148	83	6.1	6.3	3.941	162	11	0.7	72.011	0.7	0.0381111	0.000888889	10/23/2002	1.85
127	07/10/1951	1	09/18/2002	51.2274	0	0	0	0	0	0	1	22.8624	0	0	0	2	3.32222	3.32222	122	80	0	13.8	2.9	235	7.8	4.6	0	0	0	0	0	0	0	5	5.32222	108	70	2.9	7.8	4.6	164	13.9	0	53.2274	0	0	0	09/18/2002	1.6
128	07/13/1922	0	10/10/2002	80.2986	1	0	1	0	0	1	0	27.5108	0	0	0	2	2.09722	2.09722	130	80	0.74	11.5	3.74	191	5.4		0	0	0	0.74	0.0450249	0.001536	0	3	4.09722	130	80	3.2	5.4		192	12.3	0.74	82.2986	0.74	0.0450249	0.001536	10/10/2002	1.16
129	05/29/1949	1	09/25/2002	53.3616	1	0	0	0	0	0	1	26.1427	0	0	0	2	3.30278	3.30278	134	92	0	15.1	3	151	7.6		1	0	0	0	0	0	1	3	5.30278	127	75	3.33728	7.6		167	14.3	0	55.3616	0	0	0	09/25/2002	1.81
130	05/21/1929	1	09/30/2002	73.411	0	1	0	0	0	1	0	31.5537	0	0	0	2	3.35833	3.35833	148	92	0.94	14.7	3.2	184	5.3		0	1	0	0.94	0.0922871	0.00946489	1	5	5.35833	125	75	2.7	5.3		194	10.6	0.94	75.411	0.94	0.0922871	0.00946489	09/30/2002	2.37
131	01/27/1939	0	10/16/2002	63.7616	0	0	0	0	0	0	1	35.6513	0	0	0	2	3.24722	3.24722	110	68	0.3	12.2	3.5	190	7.2		0	1	0	0.3	0.003	0	1	4	5.24722	149	80	3.4	7.2	4.1	174	13.1	0.3	65.7616	0.3	0.003	0	10/16/2002	1.78
132	01/01/1953	0	09/25/2002	49.7644	0	0	0	0	0	0	0	28.0404	0	0	0	1.5863	3.71648	3.71648	135	90	1.26022	11.3	4.3	292	7.5		1	0	0	1.26022	0.219444	0.0463701	1	5	5.30278	124	78	3.7	7.5		332	12.4	1.26022	51.3507	1.26022	0.219444	0.0463701	09/25/2002	1.7
133	10/02/1921	1	09/25/2002	81.0356	0	0	0	0	0	0	1	23.3887	0	0	0	2	3.30278	3.30278	160	90	1.73923	11.5	4.03058	162	10.6		1	0	0	1.73923	0.517233	0.155347	1	3	5.30278	123	67	4.6	10.6		151	11	0.73	83.0356	0.73	0.0432241	0.00135189	09/25/2002	2.8
134	05/18/1960	1	09/18/2002	42.3644	0	0	0	0	0	0	1	26.3545	0	0	0	2	3.10833	3.10833	130	88	0	15.2	4	176	6.9		0	1	0	0	0	0	1	1	5.10833	135	88	3.7	6.9	4	198	15	0	44.3644	0	0	0	09/18/2002	1.5
135	07/11/1931	1	10/08/2002	71.2932	0	0	0	0	0	0	0	26.6436	0	0	0	2	3.24722	3.24722	150	70	0.368448	12.6	4	186	6.7	4.1	0	1	0	0.368448	0.00555761	0	1	3	5.24722	140	60	5.5	6.7	4.1	192	12.1	0.3	73.2932	0.3	0.003	0	10/08/2002	2.1
136	07/12/1939	0	10/02/2002	63.2685	0	1	0	1	0	1	1	19.052	0	0	0	2.21096	4.85015	4.85015	138	76	0.25	12.4	4.6	179	10.5		1	0	0	0.25	0.00173611	0	1	3	7.06111	200	68	3.87632	10.5		153	10.5	0.3	65.4795	0.3	0.003	0	10/02/2002	2.31
137	07/09/1935	1	10/16/2002	67.3178	1	1	0	0	0	1	0	36.6225	1	0	0	1.50137	2.03474	1.9863	150	80	6.8	10.9	4.03194	246	8		0	1	0	6.8	5.46667	2.20833	1	2	3.53611	150	90	5.5	8		216	9.5	6.8	68.8192	6.8	5.46667	2.20833	10/16/2002	2.9
138	07/26/1928	1	10/30/2002	74.3123	1	0	0	0	0	0	1	27.5482	0	0	0	2	3.16667	3.16667	150	70	0	12.9391	3.7	198	7.4		1	0	0	0	0	0	1	2	5.16667	120	80	3.8	7.4		210	12.3	0	76.3123	0	0	0	10/30/2002	1.9
139	05/08/1925	0	10/30/2002	77.5315	0	0	0	0	0	0	0	24.4444	0	0	0	1.4137	2.71408	2.71408	160	80	0.9	12.3	4.7	229	7.7		1	0	0	0.9	0.081	0.00711111	1	6	4.12778	140	80	4.1	7.7		262	12.3	0.9	78.9452	0.9	0.081	0.00711111	10/30/2002	1.55
140	02/21/1946	0	10/30/2002	56.726	0	0	0	0	0	0	0	24.7676	0	0	0	2.06575	3.09536	3.09536	138	88	0	16.5	4.7	203	5.9		0	0	0	0	0	0	0	1	5.16111	128	84	3.24028	5.9	4.5	149	15.1	0	58.7918	0	0	0	10/30/2002	1.32
141	02/02/1937	1	10/30/2002	65.7836	0	1	0	0	0	1	1	30.4012	0	0	0	2	3.16111	3.16111	154	79	1.75886	15.7	3.2	172	6.2		1	0	0	1.75886	0.531739	0.160965	1	3	5.16111	152	86	3.5	6.2		196	15.9	1.75886	67.7836	1.75886	0.531739	0.160965	10/30/2002	1.52
142	11/25/1935	0	10/30/2002	66.9753	0	1	0	0	0	1	0	27.5482	0	0	0	2	3.20833	3.20833	144	73	0.2	12.4451	3.2	174	6.9		1	0	0	0.2	0.000888889	0	1	3	5.20833	142	74	3.84892	6.9	4.0077	218	13.6	0.21	68.9753	0.21	0.001029	0	10/30/2002	1.94
143	04/26/1923	1	10/30/2002	79.5671	0	0	1	0	0	1	0	21.4536	0	0	0	2	3.10278	3.10278	145	63	0.74	13.5	3.52209	149	7.6		0	0	0	0.74	0.0450249	0.001536	0	3	5.10278	125	71	3.20415	7.6		199	13.9	0.74	81.5671	0.74	0.0450249	0.001536	10/30/2002	1.5
144	10/10/1968	1	11/06/2002	34.0959	0	0	0	0	0	0	1	22.5306	1	0	0	2	2.7	3.11781	142	68	3.5	13.2959	4.6	202	7.9		0	1	0	3.5	2.16667	0.833333	1	4	4.7	164	80	5.9	7.9	4	244	13.9	3.5	36.0959	3.5	2.16667	0.833333	11/06/2002	1.81
145	06/27/1932	1	11/06/2002	70.4082	0	0	0	0	0	0	1	29.34	0	0	0	2	3.08333	3.08333	140	95	0	15.9	2.6	173	6.6		1	0	0	0	0	0	1	3	5.08333	180	100	2.9	6.6	4.2	158	15.2	0	72.4082	0	0	0	11/06/2002	1.4
146	02/17/1927	1	11/06/2002	75.7699	0	0	0	0	0	0	1	34.1986	1	0	0	2.24932	2.68957	2.87123	168	90	0.675	12.3	2.3	158	5.5		1	0	0	0.675	0.0341719	0.000595486	1	3	4.93889	179	91	4.9	5.5		142	11.2	1.9	78.0192	1.9	0.640611	0.203639	11/06/2002	3.5
147	01/22/1925	1	11/06/2002	77.8411	0	1	0	1	0	1	1	23.1891	0	0	0	1.87671	0	0.0260655	142	78	0.75	13	2.7	174	6.1		0	0	0	0.75	0.046875	0.00173611	0	3	1.90278	120	60	4.7	6.1		168	13.4	0.75	79.7178	0.75	0.046875	0.00173611	11/06/2002	1.7
148	02/13/1921	0	11/13/2002	81.8027	1	0	0	0	0	0	0	31.1065	0	0	0	2	2.95278	2.95278	150	70	0	11.3	4	201	6.8		0	1	0	0	0	0	1	3	4.95278	160	70	4	6.8		163	10.9	0	83.8027	0	0	0	11/13/2002	1.9
149	11/16/1959	0	11/13/2002	43.0219	0	0	0	0	0	0	0	30.3495	0	0	0	2	3.12222	3.12222	122	88	2	11.6	3.3	280	4.3	4.07	0	1	0	2	0.722222	0.236111	1	4	5.12222	152	104	4.25626	4.3	3.8	228	10.5	1.9	45.0219	1.9	0.640611	0.203639	11/13/2002	1.4
150	01/13/1929	0	11/13/2002	73.8822	1	1	0	0	0	1	0	37.1111	0	0	0	2.20822	2.96123	2.96123	163	88	1.65	10.8	3.8	208	4		1	0	0	1.65	0.453354	0.130844	1	2	5.16944	160	80	2.8	4	4.2225	148	10.5	1.65	76.0904	1.65	0.453354	0.130844	11/13/2002	1.26
151	10/02/1930	0	11/13/2002	72.1644	0	0	0	1	0	1	0	36.9795	2	1	1	2	1.625	1.625	176	77	0.74	8.1	3.97311	128	4.2		1	0	0	0.74	0.0450249	0.001536	1	3	3.625	168	65	4.1	4.2		232	9.5	0.74	74.1644	0.74	0.0450249	0.001536	11/13/2002	2
152	03/08/1929	1	11/13/2002	73.7342	0	0	0	0	0	0	0	20.6193	0	0	0	1.87397	3.2538	3.2538	136	80	0	13.4	3.7	225	5.9		0	0	0	0	0	0	0	3	5.12778	124	76	3.1	5.9	4.5603	230	12.9	0	75.6082	0	0	0	11/13/2002	1.55
153	09/21/1947	1	11/08/2002	55.1699	1	1	0	1	0	1	1	31.7083	0	0	0	2	3.16111	3.16111	155	80	0.4	12.3	3.6	233	5		0	1	0	0.4	0.00711111	0	1	2	5.16111	138	70	5.3	5		189	13.4	0.9	57.1699	0.9	0.081	0.00711111	11/08/2002	2.5
154	03/17/1923	0	11/15/2002	79.7206	1	0	0	0	0	0	0	27.6817	0	0	0	2	2.94722	2.94722	160	68	0	10.8	3.6	235	9.8	4.4	0	1	0	0	0	0	1	3	4.94722	161	56	3.6	9.8	3.6	233	11.5	0	81.7206	0	0	0	11/15/2002	1.6
155	03/07/1960	0	06/19/2002	42.3123	0	0	0	0	0	0	0	23.6275	0	0	0	1.95342	2.00491	2.00491	122	79	0.0660505	8.7	4.2	208	7.3		0	0	0	0.0660505	3.20173e-05	0	0	4	3.95833	109	80	4.3	7.3	4	152	12	0.1	44.2658	0.1	0.000111111	0	06/19/2002	2.58
156	07/15/1949	1	11/20/2002	53.3863	0	0	0	0	0	0	0	32.7186	0	0	0	1.50959	2.43208	2.43208	116	75	0	17.7	3.9	214	8.1		1	0	0	0	0	0	1	3	3.94167	132	87	2.98944	8.1		177	14.8	0	54.8959	0	0	0	11/20/2002	1.5
157	12/06/1927	1	11/12/2002	74.9863	0	0	0	1	0	1	1	26.7949	0	0	0	2	3.18056	3.18056	165	91	0	14.3	3.4	179	7.4		1	0	0	0	0	0	1	1	5.18056	146	78	3.2	7.4		190	13.5	0	76.9863	0	0	0	11/12/2002	1.87
158	02/02/1933	1	11/20/2002	69.8438	1	0	0	0	0	0	1	33.8021	0	0	0	2	3.20556	3.20556	167	84	1.9	11.7747	3.7	145	5.5		1	0	0	1.9	0.640611	0.203639	1	3	5.20556	160	80	2.9	5.5		146	12.6	1.7	71.8438	1.7	0.488722	0.144361	11/20/2002	3.64
159	11/02/1921	1	11/22/2002	81.1096	0	0	0	0	0	0	0	24.0959	0	0	0	2.15068	2.91876	2.91876	130	60	0	11.3	2.9	198	2.4		0	0	1	0	0	0	0	5	5.06944	125	60	3.6	2.4		138	12.1	0	83.2603	0	0	0	11/22/2002	2.51
160	06/11/1921	1	11/27/2002	81.5178	0	0	0	0	0	0	0	31.6263	0	0	0	2.16164	1.17725	1.17725	110	70	0	14.6	3.6	198	7.5		1	1	0	0	0	0	1	6	3.33889	120	80	3.2	7.5	4.3	215	14.7	0	83.6795	0	0	0	11/27/2002	1.3
161	01/22/1925	1	11/27/2002	77.8986	0	0	0	0	0	0	0	25.9281	2	1	1	2.13425	0.971309	0.971309	138	88	0.489656	12.9	2.7	194	10.1		1	0	0	0.489656	0.0130446	0	1	3	3.10556	123	83	2.6	10.1	4	116	11.3	0.4	80.0329	0.4	0.00711111	0	11/27/2002	1.6
162	02/11/1914	0	11/27/2002	88.8521	0	0	0	0	0	0	0	24.7676	0	0	0	2	0.541667	0.541667	150	80	0.3	9.1	4	198	4.7		0	0	0	0.3	0.003	0	0	5	2.54167	150	80	4.9	4.7		198	7.7	0.3	90.8521	0.3	0.003	0	11/27/2002	1.7
163	01/03/1937	1	11/27/2002	65.9425	0	0	0	0	0	0	1	32.5327	0	0	0	2	5.62778	5.62778	136	78	1.3	12.1	4.2	216	5.5		1	0	0	1.3	0.239611	0.0531389	1	3	7.62778	146	86	4.3	5.5		193	11.5	1.3	67.9425	1.3	0.239611	0.0531389	11/27/2002	2.7
164	06/02/1941	0	11/27/2002	61.5288	0	0	0	0	0	0	0	29.3724	0	0	0	2	2.91389	2.91389	112	70	0	13.1988	3.74	198	5.4		1	0	0	0	0	0	1	6	4.91389	127	75	3.8	5.4	4.5	217	13.4	0	63.5288	0	0	0	11/27/2002	1.32
165	07/01/1933	1	03/13/2003	69.7452	0	1	1	0	0	1	0	22.8374	0	0	0	2.1726	5.28851	5.28851	140	85	0	13.3	4.4	122	5.2	3.2	1	0	0	0	0	0	1	3	7.46111	110	70	3.4	5.2	3.6	190	12.6	0	71.9178	0	0	0	03/13/2003	1.3
166	02/05/1945	1	01/24/2003	58.0055	1	0	1	0	0	1	0	27.4714	0	0	0	2	5.04722	5.04722	165	100	0	17	3.2	214	6.3	3.8	1	0	0	0	0	0	1	3	7.04722	145	75	3	6.3	3.8	200	13.3	0	60.0055	0	0	0	01/24/2003	1.6
167	11/07/1930	1	09/25/2003	72.9315	0	0	0	0	0	0	0	24.2424	0	0	0	1.74795	4.89094	4.89094	140	80	1.52	12.9	3.7	230	8.8	3.5	1	0	0	1.52	0.366766	0.0983831	1	4	6.63889	140	80	3.7	8.8	3.5	186	12.7	1	74.6795	1	0.111111	0.0138889	09/25/2003	2.28
168	11/13/1955	1	02/10/2003	47.2767	0	0	0	0	0	0	0	24.8016	1	0	0	1.84658	0.45898	3.32603	135	75	2.8	15.7	5.2	169	7.5	4.5	1	0	0	2.8	1.46711	0.541889	1	4	2.30556	110	70	5	7.5	4.4	179	14.8	0.56	49.1233	0.56	0.0195129	2.4e-05	02/10/2003	1.8
169	05/13/1945	0	02/14/2003	57.7973	1	0	0	0	0	0	0	35.1562	0	0	0	2	5.68056	5.68056	145	80	0.18	13.2	3.2	243	7.3	3.7	1	1	0	0.18	0.000648	0	1	2	7.68056	140	90	4	7.3	4.3	270	13	0.25	59.7973	0.25	0.00173611	0	02/14/2003	1.35
170	07/29/1936	0	01/28/2003	66.5452	0	0	0	1	0	1	0	22.4766	0	0	0	2	5.49167	5.49167	125	75	0	14.4	3.1	157	4.5	3.37	1	0	0	0	0	0	1	3	7.49167	110	60	4.3	4.5	3.9	201	12.8	0	68.5452	0	0	0	01/28/2003	2.1
171	01/08/1930	1	01/18/2003	73.0767	1	0	0	0	0	0	0	26.3465	0	0	0	1.9863	4.26092	4.26092	140	80	0.15	15.4	3.4	211	8.9	3.8	0	1	0	0.15	0.000375	0	1	2	6.24722	180	100	4.1	8.9	3.7	140	13.6	0.7	75.063	0.7	0.0381111	0.000888889	01/18/2003	1.8
172	03/17/1951	0	02/04/2003	51.9233	0	0	0	0	0	0	0	23.4375	0	0	0	1.92603	5.63786	5.63786	160	90	0.21	15.1	4.5	236	5.8	3.5	0	0	0	0.21	0.001029	0	0	3	7.56389	130	100	3.8	5.8	4.8	130	13	0.46	53.8493	0.46	0.0108151	0	02/04/2003	2.33
173	09/19/1945	0	02/16/2003	57.4493	1	0	0	0	0	0	0	32.0312	1	0	0	2	0	3.24658	140	80	0.65	12.7	4.5	268	6.7	3.6	1	0	0	0.65	0.0305139	0.000375	1	3	2.04167									59.4493				02/16/2003	1.4
174	03/05/1944	0	01/28/2003	58.9397	1	0	0	0	0	0	0	26.1752	0	0	0	2	4.74444	4.74444	145	80	0.55	11.6	5	162	7.8	3.55	0	0	0	0.55	0.0184861	1.38889e-05	0	2	6.74444	125	70	3.7	7.8	4.2	207	12	0.6	60.9397	0.6	0.024	0.000111111	01/28/2003	1.8
175	11/01/1925	1	02/17/2003	77.3479	0	0	0	0	0	0	1	27.6817	2	1	1	1.90685	2.74315	2.74315	130	80	0	11	3.4	162	6.2	4.5	0	0	0	0	0	0	0	4	4.65	150	90	3.9	6.2	3.9	176	12.5	0	79.2548	0	0	0	02/17/2003	1.5
176	04/05/1935	1	02/03/2003	67.8795	1	0	0	0	0	0	0	33.0578	0	0	0	1.94247	1.46309	1.46309	155	95	0	12.9	3.88	180	5.8	3.5	0	0	0	0	0	0	0	2	3.40556	130	80	4.3	5.8	4.3	290	9.9	0.4	69.8219	0.4	0.00711111	0	02/03/2003	1.72
177	06/22/1925	1	01/22/2003	77.6384	0	0	0	0	0	0	0	23.8751	0	0	0	1.67123	0	0	140	80	0	13.3	3.1	233	7.4	3.2	1	0	0	0	0	0	1	3	1.50556	150	80	3.1	7.4	4.1	175	13	0	79.3096	0	0	0	01/22/2003	1.53
178	09/08/1928	0	03/17/2003	74.5699	0	0	0	0	0	0	0	22.1003	0	0	0	2	3.16667	3.16667	160	80	0	11.6	3.3	217	5	3.6	0	0	0	0	0	0	0	5	5.16667	130	70	3.9	5	4.1	160	13	0	76.5699	0	0	0	03/17/2003	1.04
179	06/06/1936	1	03/05/2003	66.789	0	0	0	0	0	0	0	23.1834	2	1	1	2.19178	2.66655	2.66655	150	80	0	15.3	3.8	161	8.4	3.5	0	0	0	0	0	0	0	3	4.85833	145	85	5.3	8.4	4.2	320	13.3	0	68.9808	0	0	0	03/05/2003	2.9
180	08/18/1933	0	02/27/2003	69.5753	0	0	0	0	0	0	0	24.974	1	0	0	1.81918	0.4336	3.39726	145	80	0.45	13.1	6	165	2.6	3.2	1	0	0	0.45	0.010125	0	1	4	2.25278	160	90	6	2.6	3.8	192	12.9	0.6	71.3945	0.6	0.024	0.000111111	02/27/2003	1.7
181	10/19/1942	1	03/17/2003	60.4493	1	0	0	0	0	0	1	22.0386	1	0	0	2	3.03611	3.16712	145	80	0.3	12	2.8	177	4.6	3.3	1	0	1	0.3	0.003	0	1	2	5.03611	160	80	4.3	4.6	4	200	11	1	62.4493	1	0.111111	0.0138889	03/17/2003	2.9
182	05/25/1940	1	03/14/2003	62.8438	1	0	0	0	0	0	0	23.4375	0	0	0	2	5.61389	5.61389	145	90	0.48	12	3.6	200	4.8	3.1	0	0	0	0.48	0.012288	0	0	3	7.61389	140	90	4	4.8	3.6	170	10	0.7	64.8438	0.7	0.0381111	0.000888889	03/14/2003	1.42
183	01/05/1929	1	03/14/2003	74.2356	0	1	0	0	0	1	1	29.0533	0	0	0	2	5.26667	5.26667	165	95	0	13.3	2.8	180	4.7	3.6	0	0	0	0	0	0	0	3	7.26667	130	80	3.6	4.7	3.8	165	11.9	0	76.2356	0	0	0	03/14/2003	1.9
184	11/18/1930	0	03/13/2003	72.3644	0	0	0	0	0	0	0	25.3906	0	0	0	1.8411	3.36168	3.36168	170	80	0.4	11.8	4.6	200	6.1	3.8	0	0	0	0.4	0.00711111	0	0	3	5.20278	150	90	4.7	6.1	4.0626	224	10.7	0.58	74.2055	0.58	0.0216791	5.68889e-05	03/13/2003	2.1
185	11/03/1921	0	03/15/2003	81.4164	0	0	0	0	0	0	0	27.8159	0	0	0	1.52877	0.840677	0.840677	150	85	0	12.8	3.4	102	3.9	3.6	0	0	1	0	0	0	0	3	2.36944	150	85	3.6	3.9	4.1	176	14.4	0	82.9452	0	0	0	03/15/2003	1.1
186	08/31/1953	1	12/19/2002	49.3342	1	0	0	0	0	0	0	25.8645	0	0	0	1.8411	3.5589	3.5589	120	90	0.87	12.3	3.5	182	4.7	4.1	0	0	0	0.87	0.073167	0.00562811	0	2	5.4	110	75	4.1	4.7	4.4	218	13.1	0.09	51.1753	0.09	8.1e-05	0	12/19/2002	2
187	05/28/1950	1	12/04/2002	52.5562	0	0	0	0	0	0	0	25.9909	0	0	0	1.99726	3.44441	3.44441	140	80	0.04	15.6	2.5	238	6.5	4.3	1	0	0	0.04	7.11111e-06	0	1	4	5.44167	150	85	2.6	6.5	3.7	204	15.2	0	54.5534	0	0	0	12/04/2002	2.3
188	06/27/1941	0	02/03/2003	61.6466	0	0	0	0	0	0	0	21.573	0	0	0	2	3.27222	3.27222	150	90	0	14.5	3.7	234	6.7	4.7	0	1	0	0	0	0	1	3	5.27222	160	95	3.7	6.7	3.9	197	13.7	0	63.6466	0	0	0	02/03/2003	1.6
189	01/29/1928	1	10/07/2002	74.7397	0	1	0	1	0	1	1	26.3186	0	0	0	1.90959	3.69319	3.69319	120	74	0.3	13.3	3	181	6	4.4	0	0	0	0.3	0.003	0	0	6	5.60278	125	70	3.19	6	4.4	188	14.1	0.6	76.6493	0.6	0.024	0.000111111	10/07/2002	1.78
190	11/01/1940	1	01/10/2003	62.2329	0	0	0	1	0	1	1	24.9307	1	0	0	2.24658	0.3	3.01918	120	70	1.5	13.1	3.8	201	4.7	3.73	1	0	0	1.5	0.354167	0.09375	1	6	2.30833	148	86	4.1	6.6	3.9	235	11.4	1.1	64.4795	1.1	0.147722	0.0238611	01/10/2003	3.7
191	11/24/1938	0	01/21/2003	64.2027	1	0	0	1	0	1	0	34.012	0	0	0	2	3.30833	3.30833	140	90	0.8	11.5	3.6	155	4.8	3.9	0	1	0	0.8	0.0568889	0.003	1	5	5.30833	170	90	3.9	4.8	4	224	12	0	66.2027	0	0	0	01/21/2003	1.1
192	09/16/1949	1	12/18/2002	53.2904	0	0	0	0	0	0	0	22.6298	0	0	0	2	3.40278	3.40278	120	80	0.48	13.3	3.2	234	5.4	3.5	0	0	0	0.48	0.012288	0	0	6	5.40278	130	80	2.9	5.4	4	211	12.7	0.6	55.2904	0.6	0.024	0.000111111	12/18/2002	1.4
193	10/05/1927	1	01/30/2003	75.3726	0	0	0	1	0	1	1	22.535	1	0	0	2.22192	0.147527	2.98904	155	80	5.72	14.4	2.8	222	6.19	3	1	0	0	5.72	4.38667	1.75833	1	6	2.36944	160	80	4.4	6.19	3.2	221	9.4	5.1	77.5945	5.1	3.76667	1.5	01/30/2003	2.21
194	04/05/1923	1	11/11/2002	79.6575	1	0	0	1	0	1	1	18.8268	2	1	1	2	1.68889	1.68889	140	70	0.64	15.8	2.82	130	4.81	4.39	1	0	0	0.64	0.0291271	0.000304889	1	4	3.68889	130	70	3.1	4.81	3.8	134	15.8	0	81.6575	0	0	0	11/11/2002	1.26
195	06/07/1922	1	01/28/2003	80.6986	0	1	0	0	0	1	1	31.4995	0	0	0	1.80548	3.48341	3.48341	145	75	2.2	12.8	3.2	173	6.04	4.5	1	0	0	2.2	0.895111	0.305889	1	6	5.28889	150	80	3.7	6.04	4	187	13.8	0.45	82.5041	0.45	0.010125	0	01/28/2003	1.75
196	07/21/1940	1	12/20/2002	62.4575	0	0	0	0	0	0	1	33.1688	0	0	0	2	3.39722	3.39722	170	80	0.6	13.9	4.1	217	4	3.6	0	1	0	0.6	0.024	0.000111111	1	4	5.39722	140	80	3.2	4	3.3	207	14.1	0	64.4575	0	0	0	12/20/2002	1.7
197	08/05/1948	0	11/11/2002	54.3041	0	0	0	0	0	0	0	22.9826	0	0	0	2	3.50556	3.50556	170	90	0.5	14.1	3.91	173	4.24	4.31	0	0	0	0.5	0.0138889	0	0	4	5.50556	135	90	3.5	4.24	3.6	215	14.4	0.09	56.3041	0.09	8.1e-05	0	11/11/2002	1.75
198	06/26/1942	0	07/08/2002	60.074	0	0	0	0	0	0	0	29.1363	0	0	0	2.2	3.65556	3.65556	120	80	0.329	13	3.6	188	7.1	4.1	0	1	0	0.329	0.00395681	0	1	5	5.85556	140	80	3.3	7.1	3.38	202	13.9	0.3	62.274	0.3	0.003	0	07/08/2002	1.5
199	05/11/1945	0	12/05/2002	57.6082	0	0	0	0	0	0	0	19.9481	0	0	0	2	3.43889	3.43889	125	80	0.3	12	3.49	195	4.6	4.5	0	1	0	0.3	0.003	0	1	6	5.43889	130	80	3.5792	4.6	4.6	169	12.2	0	59.6082	0	0	0	12/05/2002	1.2
200	06/06/1923	1	02/03/2003	79.7178	1	0	0	0	0	0	0	25.9612	1	0	0	1.84384	2.72839	3.35616	150	85	1.28	14.2	3.5	266	7.4	3.7	1	0	0	1.28	0.229358	0.0496791	1	1	4.57222	140	85	4.7	7.4	3.76	250	11.6	0.66	81.5616	0.66	0.031944	0.000455111	02/03/2003	2.8
201	04/02/1934	0	12/18/2002	68.7589	1	0	0	0	0	0	0	24.7751	1	0	0	0.520548	0	4.80822	150	80	1	13.3	4.2	246	5.8	3.6	0	1	0	1	0.111111	0.0138889	1	6	0.527778									69.2794				12/18/2002	2
202	04/09/1947	0	12/04/2002	55.6931	0	0	1	0	0	1	0	28.6501	0	0	0	1.80274	3.63893	3.63893	130	80	0.2	15.9	3.98	221	5.9	4.4	0	0	0	0.2	0.000888889	0	0	5	5.44167	170	80	4.3	5.9	3	260	16.1	0.68	57.4959	0.68	0.0349369	0.000648	12/04/2002	1.4
203	09/24/1922	1	05/24/2002	79.7178	1	0	0	1	0	1	1	23.4509	3	0	1	1.90137	1.52919	3.70685	160	80	0.145	10.2	3.4	240	4.79	3.96	1	0	1	0.145	0.000338736	0	1	2	3.43056	150	80	3.5	4.79	3.4	159	12.2	0.15	81.6192	0.15	0.000375	0	05/24/2002	2.37
204	03/06/1948	0	09/27/2002	54.5973	1	0	0	0	0	0	0	27.2	1	0	0	2	1.09444	3.55342	110	80	0.51	12	4.85	119	5.1	4.3	0	1	1	0.51	0.014739	1.11111e-07	1	5	3.09444	135	78	3.53	5.1	4.17	148	10	1	56.5973	1	0.111111	0.0138889	09/27/2002	2.9
205	05/09/1940	0	10/04/2002	62.4466	0	0	0	0	0	0	0	33.9844	0	0	0	1.99178	3.61933	3.61933	130	80	0.5	13.1	3.51	224	5.7	3.6	1	0	0	0.5	0.0138889	0	1	6	5.61111	120	80	4.9	5.7	3.2	209	14	1.1	64.4384	1.1	0.147722	0.0238611	10/04/2002	1.6
206	09/23/1975	0	11/27/2002	27.1973	0	0	0	0	0	0	0	16.0145	0	0	0	2	3.46111	3.46111	100	70	0	13.4	3.5	207	4	3.6	0	0	0	0	0	0	0	5	5.46111	110	90	3.4	4	4	114	14.8	0	29.1973	0	0	0	11/27/2002	1.8
207	12/19/1936	0	12/19/2002	66.0438	1	1	0	0	0	1	0	32.4219	1	0	0	2	0.794444	3.32603	150	90	2.35	11.8	4.1	275	5	3.6	1	0	0	2.35	1.03192	0.361795	1	5	2.79444	158	90	4.8	5	4.1	126	10.7	1.1	68.0438	1.1	0.147722	0.0238611	12/19/2002	2.3
208	09/25/1952	1	01/17/2003	50.3452	0	1	0	0	0	1	0	22.5027	0	0	0	2	0.561111	0.561111	125	70	2.4	14	4	364	6.23	4.25	0	1	0	2.4	1.07867	0.381	1	4	2.56111	125	90	2.2	6.23	4.1	162	13.8	1.25	52.3452	1.25	0.21441	0.0447049	01/17/2003	2.48
209	03/26/1939	0	01/22/2003	63.8712	0	0	0	0	0	0	0	28.8044	0	0	0	1.86849	3.43706	3.43706	140	90	0.48	14.5	4.1	216	4.7	4.3	1	0	0	0.48	0.012288	0	1	5	5.30556	150	90	4	4.7	4.2	200	13.7	0	65.7397	0	0	0	01/22/2003	1.2
210	10/25/1931	1	05/21/2002	70.6192	0	0	0	1	0	1	1	24.0991	0	0	0	2.12329	3.8656	3.8656	140	80	1	12.4	3.9	194	7	4.3	1	0	0	1	0.111111	0.0138889	1	3	5.98889	120	80	3.9	7	4.6	181	11.3	1.148	72.7425	1.148	0.167566	0.0297828	05/21/2002	2.2
211	10/17/1924	0	04/02/2003	78.3534	0	0	0	0	0	0	0	27.6607	3	0	1	2	1.87778	2.41918	130	70	0.76	11.5	4.1	157	5.14	3.6	1	0	0	0.76	0.0487751	0.00195289	1	6	3.87778	170	95	4	5.14	3.5	152	13	0.8	80.3534	0.8	0.0568889	0.003	02/04/2003	2.76
212	08/02/1934	1	11/12/2002	68.326	0	0	0	0	0	0	1	27.4514	0	0	0	2	1.85833	1.85833	140	90	1.3	13.1	3.8	181	4.39	4.2	1	0	0	1.3	0.239611	0.0531389	1	5	3.85833	155	85	3.5	4.39	4.1	144	12.7	0.69	70.326	0.69	0.036501	0.000762111	11/12/2002	2.74
213	09/28/1925	0	02/11/2003	77.4247	1	0	0	0	0	0	0	35.8542	0	0	0	1.75068	3.49932	3.49932	140	80	0.2	11.7	3.67	167	5.6	4.48	0	1	0	0.2	0.000888889	0	1	6	5.25	185	85	3.1	5.6	4.3	163	11.7	0.33	79.1753	0.33	0.003993	0	02/11/2003	1.37
214	04/06/1928	0	11/27/2002	74.6932	0	0	0	0	0	0	0	26.6728	0	0	0	1.82466	3.87256	3.87256	144	85	0.2	12.9	2.89	236	5.4	3.9	1	0	0	0.2	0.000888889	0	1	4	5.69722	150	80	2.2	5.4	4.7	212	14.3	0	76.5178	0	0	0	11/27/2002	1.24
215	09/27/1948	1	09/17/2002	54.0082	1	0	0	0	0	0	0	29.2839	0	0	0	2	3.89444	3.89444	136	76	0	11.7	3.3	266	8.9	4.1	1	1	0	0	0	0	1	4	5.89444	156	84	2.1	8.9	4.5	142	11.9	0.6	56.0082	0.6	0.024	0.000111111	09/17/2002	1.79
216	09/17/1940	1	12/18/2002	62.2932	0	0	0	0	0	0	0	24.6755	0	0	0	2	1.41944	1.41944	130	88	0	12.5	2.7	238	8	4.9	0	0	0	0	0	0	0	5	3.41944	118	80	1.9	8	4.8	221	13	0.6	64.2932	0.6	0.024	0.000111111	12/18/2002	2.2
217	06/16/1940	1	11/22/2002	62.4767	0	0	0	0	0	0	0	29.3878	0	0	0	1.82192	3.88919	3.88919	128	88	1.1	16.4	2.5	203	6.1	3.9	0	1	0	1.1	0.147722	0.0238611	1	4	5.71111	130	85	1.7	6.1	4.4	178	15.6	1.1	64.2986	1.1	0.147722	0.0238611	11/22/2002	1.5
218	11/25/1961	1	12/22/2002	41.1014	1	0	0	0	0	0	0	29.5106	2	1	1	2	3.12778	3.12778	138	78	1.24	13.1	4.5	218	7.8	4.4	1	1	0	1.24	0.209543	0.0431049	1	4	5.12778	125	80	4	7.8	4.4	151	10.7	0.6	43.1014	0.6	0.024	0.000111111	12/22/2002	2.1
219	11/18/1934	1	11/21/2002	68.0548	0	1	0	0	0	1	1	29.0657	0	0	0	2	3.71389	3.71389	152	98	1.015	14.9	2.18	188	6.3	4.87	0	1	0	1.015	0.116186	0.0151763	1	4	5.71389	142	90	3.6	6.3	4.8	168	15.1	0.063	70.0548	0.063	2.7783e-05	0	11/21/2002	1.4
220	05/20/1953	0	11/11/2002	49.5123	0	0	0	0	0	0	0	32.2266	1	0	0	2.19178	3.32211	3.47123	120	80	0	12.7	2.77	267	6.7	4.5	1	0	0	0	0	0	1	5	5.51389	115	75	5.5	6.7	4.2	268	12.5	0.8	51.7041	0.8	0.0568889	0.003	11/11/2002	2.22
221	12/19/1932	1	11/26/2002	69.9836	0	0	0	0	0	0	1	19.3548	0	0	0	1.84384	5.35061	5.35061	105	60	0.15	12.6	4.5	126	3.5	4.3	1	0	0	0.15	0.000375	0	1	3	7.19444	110	80	5.2	3.5	3.6	111	12.1	0.3	71.8274	0.3	0.003	0	11/26/2002	2.5
222	07/26/1938	0	12/03/2002	64.4	1	0	0	0	0	0	0	29.6173	1	0	0	2	2.40278	3.2411	150	70	1.72	9.5	4.3	160	4.1	4.4	1	0	0	1.72	0.503175	0.149921	1	2	4.40278	140	70	5.5	4.1	4	183	12	2.1	66.4	2.1	0.807167	0.27025	12/03/2002	2.3
223	03/12/1942	0	12/03/2002	60.7699	0	0	0	0	0	0	0	24.1965	1	0	0	1.82466	1.69201	3.41644	160	95	1	10.8	4.1	171	3.1	4.4	1	0	0	1	0.111111	0.0138889	1	4	3.51667	130	80	3.9	3.1	4.2	200	14.3	1.57	62.5945	1.57	0.399123	0.110395	12/03/2002	2
224	01/01/1929	1	11/19/2002	73.9315	0	1	0	0	0	1	0	26.8136	0	0	0	1.90137	4.71252	4.71252	120	65	0.3	12.7	3.5	134	6.3	4.6	0	0	0	0.3	0.003	0	0	3	6.61389	140	80	3.4	6.3	4.1	179	12.9	0.17	75.8329	0.17	0.000545889	0	11/19/2002	3.4
225	03/13/1927	0	12/18/2002	75.8192	1	1	0	1	0	1	0	26.8407	1	0	0	1.15342	0	4.04658	160	80	0.57	13	4	237	5.4	3.5	1	0	1	0.57	0.020577	3.81111e-05	1	2	1.16944									76.9726				12/18/2002	3
226	06/12/1921	0	12/18/2002	81.5726	1	0	0	0	0	0	0	25.5594	1	0	0	1.55616	1.32717	3.64384	130	70	0.62	11.9	3	195.451	5.6	3.5	1	0	1	0.62	0.0264809	0.000192	1	6	2.88333	140	85	4.1	5.6	3.2	149	10.4	1.72	83.1288	1.72	0.503175	0.149921	12/18/2002	2.2
227	06/18/1933	0	12/10/2002	69.526	1	0	0	0	0	0	0	28.5375	0	0	0	1.80822	5.739	5.739	130	80	0.8	14	3.3	180	3.9	3.5	1	0	0	0.8	0.0568889	0.003	1	2	7.54722	120	70	4.1	3.9	3.6	204	13.2	0.24	71.3342	0.24	0.001536	0	12/10/2002	1.6
228	09/23/1931	1	12/10/2002	71.263	0	0	0	0	0	0	1	27.0051	1	0	0	1.8	1.89722	3.42192	120	70	1.06	13	4.7	218	7.5	3.5	1	0	0	1.06	0.132299	0.0194829	1	5	3.69722	120	70	5.4	7.5	3.3	177	13.7	3.7	73.063	3.7	2.36667	0.916667	12/10/2002	3.24
229	10/30/1929	0	12/04/2002	73.1452	1	1	0	1	0	1	0	38.1039	3	0	1	2	2.08333	2.06027	150	60	1.32	11	5	220	7.4	4.2	1	0	0	1.32	0.250091	0.056712	1	2	4.08333	130	70	5.3	7.4	3.4	162	10.4	0.8	75.1452	0.8	0.0568889	0.003	12/04/2002	2.8
230	08/08/1928	1	12/04/2002	74.3726	0	1	0	1	0	1	1	31.2213	0	0	0	2	5.54167	5.54167	140	70	0.12	15	2.5	210	4.5	4.7	1	0	0	0.12	0.000192	0	1	6	7.54167	100	70	3.5	4.5	3.5	161	12.7	0.25	76.3726	0.25	0.00173611	0	12/04/2002	1.7
231	11/06/1965	1	12/04/2002	37.1014	0	0	0	0	0	0	0	23.1419	0	0	0	1.7863	5.77759	5.77759	115	80	0.8	16	2.6	198	6.7	4.2	1	0	0	0.8	0.0568889	0.003	1	4	7.56389	130	85	3.3	6.7	4.5	182	16.6	0.78	38.8877	0.78	0.052728	0.00243911	12/04/2002	1.9
232	07/16/1943	0	01/22/2003	59.5616	0	1	0	0	0	1	0	38.4273	0	0	0	2	5.49167	5.49167	140	80	0.5	13.6	3.3	262	6.6	3.6	1	0	0	0.5	0.0138889	0	1	6	7.49167	140	90	4.5	6.6	3.4	231	13	1.31	61.5616	1.31	0.244823	0.0549114	01/22/2003	1.44
233	10/16/1939	0	01/22/2003	63.3123	1	0	0	0	0	0	0	34.375	0	0	0	1.76438	5.97728	5.97728	130	80	0.35	13	4.6	164	5.5	3.7	1	0	0	0.35	0.00476389	0	1	2	7.74167	120	80	4.5	5.5	3.6	119	11.8	0.19	65.0767	0.19	0.000762111	0	01/22/2003	2.1
234	10/19/1928	0	01/22/2003	74.3096	0	0	0	0	0	0	0	35.9096	0	0	0	2	5.40278	5.40278	150	80	0.06	13.5	3	205	4.1	3.5	0	1	0	0.06	2.4e-05	0	1	5	7.40278	150	80	2.4	4.1	3.8	199	12.5	0.1	76.3096	0.1	0.000111111	0	01/22/2003	0.98
235	01/02/1940	1	01/22/2003	63.0986	1	1	0	1	1	1	1	32.5619	1	0	0	1.76164	2.2328	3.34247	140	80	1.2	13.1	4.46	196	6.8	2.7	1	0	0	1.2	0.190667	0.037	1	2	3.99444	150	80	5.3	6.8	3.7	128	10.2	1.25	64.8603	1.25	0.21441	0.0447049	01/22/2003	1.56
236	02/12/1943	1	01/29/2003	60.0027	0	0	0	0	0	0	1	30.9863	0	0	0	2	5.40833	5.40833	130	90	4.1	17	3.3	218	4.4	3.7	0	0	0	4.1	2.76667	1.08333	0	5	7.40833	120	80	3.5	4.4	3.6	157	15.9	1.42	62.0027	1.42	0.305795	0.0762309	01/29/2003	1.76
237	06/24/1953	1	01/29/2003	49.6329	0	0	0	0	0	0	1	30.863	0	0	0	2	5.73611	5.73611	135	90	1.5	12.2	3.1	257	4.8	3.9	1	0	0	1.5	0.354167	0.09375	1	4	7.73611	140	90	4.3	4.8	4	184	11.6	0.78	51.6329	0.78	0.052728	0.00243911	01/29/2003	2.42
238	05/21/1946	1	10/09/2002	56.4247	0	0	0	0	0	0	0	24.1115	0	0	0	2	3.38889	3.38889	140	80	0.09	13.7	3.4	150	6.3	3.5	1	0	0	0.09	8.1e-05	0	1	5	5.38889	130	70	3.4	6.3	4.1	132	13.4	0.06	58.4247	0.06	2.4e-05	0	10/09/2002	2.6
239	01/08/1961	0	12/04/2002	41.9315	0	0	0	0	0	0	0	33.9117	0	0	0	2	3.23333	3.23333	130	100	0.38	13.2	3.1	230	5.5	3.9	0	0	0	0.38	0.00609689	0	0	4	5.23333	120	80	3.8	5.5	4.5	235	12.1	0.11	43.9315	0.11	0.000147889	0	12/04/2002	2
240	11/05/1959	1	12/09/2002	43.1233	0	1	0	0	1	1	0	26.0417	1	0	0	0.547945	0	4.6	130	100	2.75	13.1	4.1	174	7.4	3.5	1	0	0	2.75	1.41753	0.521267	1	3	0.555556									43.6712				12/09/2002	3.5
241	02/02/1949	1	10/14/2002	53.7315	1	0	0	0	0	0	0	25.1486	1	0	0	1.90411	0	3.39726	120	80	0.9	12.4	3.8	241	7.4	3.5	1	0	0	0.9	0.081	0.00711111	1	6	1.93056									55.6356				10/14/2002	2.7
242	10/31/1939	1	02/19/2003	63.3479	0	0	0	0	0	0	0	23.4019	1	0	0	2.07123	0.498212	2.87945	130	70	1.25	14.7	3	205	4.6	3.9	0	1	0	1.25	0.21441	0.0447049	1	4	2.56944	130	70	4.5	4.6	3	218	11.1	0.23	65.4192	0.23	0.00135189	0	02/19/2003	2.8
243	10/01/1939	1	02/26/2003	63.4493	0	0	0	0	0	0	0	28.5156	1	0	0	1.5	0	3.43151	130	80	0.4	13.1	3.6	146	4.5	4.4	1	0	0	0.4	0.00711111	0	1	6	1.61944									64.9493				02/26/2003	3.5
244	10/21/1923	0	10/16/2002	79.0411	0	0	0	0	0	0	1	31.1034	3	0	1	2	0.747222	1.2137	120	80	1.09	11.6	4.2	203	5.2	3.4	0	0	0	1.09	0.143771	0.0227186	0	3	2.74722	160	100	4.7	5.2	3.9	221	10.7	1.15	81.0411	1.15	0.168424	0.0300451	10/16/2002	2.7
245	12/18/1924	0	10/25/2002	77.9041	1	0	0	0	0	0	0	30.0378	0	0	0	2	3.34444	3.34444	140	70	0.34	13.7	3.64153	153	6.1	3.4	1	0	0	0.34	0.00436711	0	1	6	5.34444	110	70	3.7	6.1	4.4	205	13.7	0.74	79.9041	0.74	0.0450249	0.001536	10/25/2002	1.3
246	11/15/1918	0	10/02/2002	83.937	0	0	0	0	0	0	0	21.2654	2	1	1	2.0274	1.39205	1.39205	140	70	0.47	16	2.8	165	6.4	4.1	0	0	0	0.47	0.0115359	0	0	5	3.41944	130	80	2.6	6.4	4.8	212	15.5	0.16	85.9644	0.16	0.000455111	0	10/02/2002	1.3
247	08/08/1928	1	01/15/2003	74.4877	0	1	0	0	1	1	0	30.1103	0	0	0	2.11507	3.0016	3.0016	140	80	0.05	15.8	2.5	229	5.3	3.6	1	0	0	0.05	1.38889e-05	0	1	6	5.11667	140	80	2.8	5.3	3.9	189	13.5	0.06	76.6027	0.06	2.4e-05	0	01/15/2003	1.8
248	07/15/1957	1	02/12/2003	45.611	0	0	0	0	0	0	1	22.0522	1	0	0	1.65479	1.54521	3.31507	120	80	2.5	14.2	3.8	185	7	4.2	1	0	0	2.5	1.17361	0.420139	1	5	3.2	140	80	5.3	7	4.3	204	12.5	0.65	47.2658	0.65	0.0305139	0.000375	02/12/2003	2.8
249	02/05/1945	1	11/06/2002	57.789	0	1	0	0	0	1	1	25.3906	1	0	0	2	0.725	3.23836	140	85	0.18	16.5	2.9	176	5.2	4.4	0	0	0	0.18	0.000648	0	0	5	2.725	120	80	2.1	5.2	4.4	235	15.8	0.06	59.789	0.06	2.4e-05	0	11/06/2002	1.5
250	01/21/1951	1	12/12/2002	51.926	0	0	0	0	0	0	0	23.768	0	0	0	2	3.21111	3.21111	120	80	0.13	16.2	3.6	165	11.6	3.5	1	0	0	0.13	0.000244111	0	1	4	5.21111	90	60	3.1	11.6	4.1	133	14.9	0.06	53.926	0.06	2.4e-05	0	12/12/2002	2.5
251	10/13/1938	0	11/20/2002	64.1479	0	0	0	0	0	0	0	20.8324	3	0	1	1.45205	0	0.413699	145	85	0.33	13.9	3.7	248	6.1	3.7	1	0	0	0.33	0.003993	0	1	3	1.47222									65.6				11/20/2002	1.8
252	11/21/1929	1	11/06/2002	73.0082	1	0	0	0	0	0	0	27.8547	0	0	0	1.86575	3.44536	3.44536	120	60	0.26	13	3.7	214	5	3.8	1	0	0	0.26	0.00195289	0	1	3	5.31111	160	85	4.2	5	4.2	189	12.4	0.06	74.874	0.06	2.4e-05	0	11/06/2002	2.28
253	11/30/1952	1	11/06/2002	49.9671	0	1	1	0	0	1	0	30.7787	0	0	0	1.93151	3.3796	3.3796	120	85	0.45	15.4	2.8	174	7.1	3.9	0	1	0	0.45	0.010125	0	1	3	5.31111	130	80	3.5	7.1	4.6	185	13	0.07	51.8986	0.07	3.81111e-05	0	11/06/2002	1.6
254	01/25/1940	1	11/27/2002	62.8822	1	0	0	0	0	0	1	24.3375	0	0	0	2.24932	3.00346	3.00346	150	70	0.53	11.4	3.2	238	7.1	3.6	1	0	0	0.53	0.0165419	2.99999e-06	1	6	5.25278	140	75	2.7	7.1	4.3	221	12.1	0.28	65.1315	0.28	0.00243911	0	11/27/2002	1.6
255	10/18/1933	1	11/11/2002	69.1123	1	1	1	0	0	1	1	28.4874	3	0	1	1.63562	0.450495	0.671233	150	80	0.11	13.1	3.3	208	2.2	3.7	0	0	0	0.11	0.000147889	0	0	5	2.08611	150	80	3.9	2.2	4	180	13.1	0.15	70.7479	0.15	0.000375	0	11/11/2002	2.7
256	10/08/1923	0	10/18/2002	79.0822	0	0	1	1	0	1	1	33.2031	1	0	0	1.54795	1.3215	3.74247	100	60	0.08	12.1	3.6	252	5.5	3.4	0	1	0	0.08	5.68889e-05	0	1	5	2.86944	110	80	3.1	5.5	4.3	390	13.7	0.08	80.6301	0.08	5.68889e-05	0	10/18/2002	1.7
257	11/28/1924	1	11/20/2002	78.0301	1	0	0	1	0	1	0	23.03	2	1	1	2	2.53889	2.53889	130	60	0.98	13.5	3	214	7.8	3.5	0	0	0	0.98	0.104577	0.012288	0	6	4.53889	140	75	3.3	7.8	4	177	12.3	0.68	80.0301	0.68	0.0349369	0.000648	11/20/2002	1.9
258	08/20/1947	1	10/31/2002	55.2356	0	0	0	0	0	0	0	32.2979	0	0	0	1.92055	3.40723	3.40723	140	100	3.01242	13.8	4	172	6.2	3.6	0	1	0	3.01242	1.67909	0.630175	1	6	5.32778	130	80	4.5	6.2	4.3	153	12.7	0.089	57.1562	0.089	7.83299e-05	0	10/31/2002	1.7
259	05/09/1943	1	10/14/2002	59.474	0	0	0	0	0	0	0	25.7117	1	0	0	1.23288	0	4.06849	150	100	0.54	15.6	3.5	268	8.9	4	0	0	0	0.54	0.017496	7.11112e-06	0	5	1.25									60.7068				10/14/2002	2.36
260	09/09/1946	1	11/11/2002	56.211	0	1	0	0	0	1	0	21.8549	0	0	0	2	3.29722	3.29722	130	100	0.3	14.3	2.7	127	6	4	0	0	0	0.3	0.003	0	0	5	5.29722	130	70	3.1	6	4.2	122	14.2	0.07	58.211	0.07	3.81111e-05	0	11/11/2002	1.4
261	06/09/1922	1	12/12/2002	80.5644	1	1	0	0	0	1	0	22.0386	3	0	1	1.78082	1.68584	1.85753	120	80	0.07	15.6	3.4	226	4.1	3.8	1	0	0	0.07	3.81111e-05	0	1	6	3.46667	135	85	3.1	4.1	4.3	210	14.9	0.3	82.3452	0.3	0.003	0	12/12/2002	1.8
262	04/30/1929	1	02/12/2003	73.8384	1	1	0	0	0	1	0	26.8977	3	0	1	2	0.933333	0.893151	130	80	0.14	13.4	2.6	215	6.4	4.5	1	0	0	0.14	0.000304889	0	1	6	2.93333	125	60	2.7	6.4	4.4	225	12.9	0.18	75.8384	0.18	0.000648	0	02/12/2003	1.9
263	06/10/1945	0	12/04/2002	57.5233	0	0	0	0	0	0	0	29.9688	0	0	0	2	3.23333	3.23333	140	80	3.3	12.6	4.2	278	6.4	4	1	1	0	3.3	1.96667	0.75	1	6	5.23333	150	70	5.1	6.4	4.1	363	11.5	1.24	59.5233	1.24	0.209543	0.0431049	12/04/2002	2.6
264	07/19/1931	0	10/07/2002	71.2685	0	0	0	0	0	0	0	28.8988	0	0	0	2	3.39444	3.39444	160	70	0.96	10.8	4.2	194	5.9	3.3	1	0	0	0.96	0.098304	0.0108151	1	6	5.39444	180	80	4.2	5.9	3.9	166	10.8	0.19	73.2685	0.19	0.000762111	0	10/07/2002	1.9
265	05/24/1932	1	03/10/2003	70.8411	1	1	0	0	1	1	0	24.3375	3	0	1	1.4	0	1.74521	130	80	0.97	12.2	3.5	172	10.7	4.3	0	0	0	0.97	0.101408	0.0115359	0	2	1.41667									72.2411				03/10/2003	3.2
266	06/29/1928	0	09/25/2002	74.2904	0	0	1	0	0	1	0	27.4348	0	0	0	2.04658	3.3812	3.3812	120	60	0.14	14.3	3.9	213	3.7	3.7	0	0	0	0.14	0.000304889	0	0	4	5.42778	120	70	3	3.7	4.5	224	14.8	0.06	76.337	0.06	2.4e-05	0	09/25/2002	1.3
267	11/22/1919	1	01/15/2003	83.2055	0	1	0	0	0	1	1	19.7232	2	1	1	2	0.502778	0.502778	130	70	0.17	11.9	3.4	139	4.7	3.3	1	0	1	0.17	0.000545889	0	1	6	2.50278	120	70	3.5	4.7	3.9	121	12	1.2	85.2055	1.2	0.190667	0.037	01/15/2003	2.7
268	11/09/1941	1	01/29/2003	61.263	0	0	0	0	0	0	0	24.0588	0	0	0	2	3.07778	3.07778	130	80	0.56	10.6	4.2	137	7.1	4.1	0	0	1	0.56	0.0195129	2.4e-05	0	4	5.07778	130	80	4.1	7.1	4.5	186	14.2	0.48	63.263	0.48	0.012288	0	01/29/2003	2.1
269	03/03/1959	1	10/14/2002	43.6466	0	0	0	0	0	0	0	27.9296	0	0	0	2	3.375	3.375	140	95	0.1	13.9	2.9	254	6.8	3.9	1	0	0	0.1	0.000111111	0	1	1	5.375	115	80	3.2	6.8	4.4	159	14.1	0.06	45.6466	0.06	2.4e-05	0	10/14/2002	2.1
270	11/03/1946	0	11/08/2002	56.0521	1	0	0	0	0	0	0	42.735	1	0	0	2	0.936111	3.23288	190	85	3.15	12	4.7	227	6.8	3.2	1	0	0	3.15	1.81667	0.6875	1	5	2.93611	150	80	6.3	6.8	3.6	208	11	2.84	58.0521	2.84	1.50689	0.558447	11/08/2002	2.5
271	03/23/1939	0	01/15/2003	63.8603	0	0	0	0	0	0	0	23.1562	1	0	0	2	1.425	1.37808	150	85	0.54	10.4	4.6	218	6.9	3.8	1	0	0	0.54	0.017496	7.11112e-06	1	5	3.425	130	70	4.6	6.9	4.5	257	13.2	1	65.8603	1	0.111111	0.0138889	01/15/2003	2.2
272	08/22/1949	0	10/30/2002	53.2247	0	0	0	0	1	1	0	26.1268	0	0	0	1.94247	3.38809	3.38809	140	85	0.29	14.2	3.3	256	4.4	3.6	1	0	0	0.29	0.00270989	0	1	5	5.33056	140	80	3.2	4.4	4.8	287	14.2	0.4	55.1671	0.4	0.00711111	0	10/30/2002	1.2
273	09/08/1964	0	10/09/2002	38.1096	0	0	0	0	0	0	0	22.6718	0	0	0	1.94247	3.44642	3.44642	140	90	1.4	10.6	4	179	10.5	3.7	0	1	0	1.4	0.294222	0.0721111	1	6	5.38889	120	80	4.5	10.5	4.2	190	10.2	0.31	40.0521	0.31	0.00331011	0	10/09/2002	2.2
274	05/04/1948	1	10/16/2002	54.4877	1	0	0	0	0	0	0	26.398	0	0	0	2	3.36944	3.36944	120	90	0.5	13.6	3.2	200	5.2	3.7	1	0	0	0.5	0.0138889	0	1	3	5.36944	120	90	3.8	5.2	4	220	15.2	0.75	56.4877	0.75	0.046875	0.00173611	10/16/2002	1.7
275	01/22/1946	1	10/02/2002	56.7315	0	0	0	0	0	0	1	22.6474	0	0	0	2	3.40833	3.40833	150	100	0.27	14.3	3	209	4.5	3.7	0	0	0	0.27	0.002187	0	0	6	5.40833	160	100	3	4.5	4.7	191	13.9	0.06	58.7315	0.06	2.4e-05	0	10/02/2002	2.2
276	08/19/1928	1	03/10/2003	74.6055	0	0	0	0	0	0	0	28.0612	0	0	0	2	2.96667	2.96667	130	80	1.35	13.9	2.7	179	4.3	4.5	0	0	0	1.35	0.266229	0.0622813	0	5	4.96667	110	70	2.7	4.3	4.7	198	14.1	0.95	76.6055	0.95	0.0952639	0.010125	03/10/2003	2.5
277	07/19/1936	0	03/10/2003	66.6849	0	1	0	0	0	1	0	33.3108	2	1	1	2	1.86944	1.86944	130	80	0.99	12.8	4	224	7.4	4.4	0	0	0	0.99	0.107811	0.0130721	0	5	3.86944	120	70	3.8	7.4	4.3	174	12.7	0.36	68.6849	0.36	0.005184	0	03/10/2003	1.79
278	04/02/1924	1	10/23/2002	78.611	0	1	1	0	0	1	0	34.0636	3	0	1	1.56164	0	3.2137	130	70	0.24	12.5815	3.5	93	5.2	3.2	1	0	1	0.24	0.001536	0	1	5	1.58333									80.1726				10/23/2002	2.3
279	07/18/1925	0	11/11/2002	77.3699	0	1	0	0	0	1	0	29.5556	2	1	1	2	2.03056	2.03056	130	70	0.13	13.2	4.4	179	5.2	3.6	1	0	0	0.13	0.000244111	0	1	6	4.03056	160	60	5.1	5.2	4.3	174	12.3	0.06	79.3699	0.06	2.4e-05	0	11/11/2002	1
280	06/21/1961	1	03/05/2003	41.7315	0	0	0	0	0	0	0	23.1206	0	0	0	2.03288	2.94768	2.94768	130	80	0.12	14.8	4.1	162	7.9	4.5	0	0	0	0.12	0.000192	0	0	6	4.98056	130	95	4.1	7.9	4.6	184	15.1	0.06	43.7644	0.06	2.4e-05	0	03/05/2003	2.5
281	03/16/1946	1	11/25/2002	56.7342	0	0	0	0	0	0	0	27.6888	0	0	0	2	3.25833	3.25833	150	80	0.06	14.8	3.3	212	4.8	3.6	0	0	0	0.06	2.4e-05	0	0	6	5.25833	130	80	3.1	4.8	4.5	247	14.6	0.06	58.7342	0.06	2.4e-05	0	11/25/2002	1.4
282	10/25/1943	1	11/11/2002	59.0877	0	0	0	0	0	0	1	23.9813	0	0	0	2	3.29722	3.29722	120	80	0.42	13	3.9	207	7.8	3.7	1	0	0	0.42	0.008232	0	1	6	5.29722	120	80	3.6	7.8	4.3	185	12.8	0.35	61.0877	0.35	0.00476389	0	11/11/2002	2.1
283	05/13/1957	0	01/13/2003	45.7014	0	0	0	0	0	0	0	23.5294	0	0	0	2	3.12222	3.12222	150	110	1.42338	12.8	3.5	213	7.2	3.2	0	1	0	1.42338	0.30777	0.0769368	1	6	5.12222	140	90	4.5	7.2	3.7	188	11.8	0.69	47.7014	0.69	0.036501	0.000762111	01/13/2003	1.9
284	09/14/1961	1	11/08/2002	41.1781	0	0	0	0	0	0	0	26.6975	0	0	0	2	3.30556	3.30556	120	100	0.49	13.3	3.4	148	7.3	3.7	1	1	0	0.49	0.0130721	0	1	4	5.30556	110	70	2.8	7.3	4.4	193	14.2	0.78	43.1781	0.78	0.052728	0.00243911	11/08/2002	1.9
285	07/04/1931	0	12/18/2002	71.5069	1	0	0	0	0	0	1	29.5525	0	0	0	2	3.19444	3.19444	160	100	0.19	16.8	3.8	163	5.7	3.6	1	0	0	0.19	0.000762111	0	1	6	5.19444	140	85	3.3	5.7	4	134	16.9	0.16	73.5069	0.16	0.000455111	0	12/18/2002	1
286	09/28/1925	0	10/07/2002	77.0767	0	0	0	0	0	0	0	31.7778	0	0	0	2	3.39444	3.39444	160	100	2.21	12.1	4.1	201	7.1	3.5	1	0	0	2.21	0.904058	0.309529	1	5	5.39444	175	75	5.2	7.1	3.9	176	10.3	0.41	79.0767	0.41	0.00765789	0	10/07/2002	2.1
287	01/01/1921	0	10/07/2002	81.8192	0	1	0	0	0	1	0	32.2376	1	0	0	1.94795	1.60761	3.3726	130	80	0.8	14.4	4.5	224	4	3.6	0	0	0	0.8	0.0568889	0.003	0	5	3.55556	160	70	4	4	4.3	131	13.9	0.58	83.7671	0.58	0.0216791	5.68889e-05	10/07/2002	2.3
288	09/04/1941	0	11/29/2002	61.2767	0	1	0	0	1	1	1	30.854	0	0	0	1.86849	3.37873	3.37873	160	100	0.94	11.4	4.6	174	6.9	3.2	0	0	1	0.94	0.0922871	0.00946489	0	6	5.24722	185	80	3.8	6.9	3.7	216	12.5	1.39	63.1452	1.39	0.288516	0.0700911	11/29/2002	1.14
289	11/04/1949	0	01/08/2003	53.2137	0	0	0	0	0	0	0	18.2961	1	0	0	0.926027	0	4.13973	165	115	0.68	10	4.8	177	6.8	3.5	0	0	0	0.68	0.0349369	0.000648	0	6	0.938889									54.1397				01/08/2003	3.3
290	04/28/1918	1	09/30/2002	84.4822	0	1	0	0	0	1	1	29.7619	2	1	1	1.75068	0.149315	0.149315	140	70	0.14	10.8	3.6	208	3.1	3.5	1	0	0	0.14	0.000304889	0	1	4	1.9	110	60	3.2	3.1	4.2	180	12.4	0.05	86.2329	0.05	1.38889e-05	0	09/30/2002	2.5
291	11/12/1949	0	01/15/2003	53.211	0	0	0	0	0	0	0	25.5661	0	0	0	2.21918	2.89749	2.89749	120	90	0.44	14.9	4.6	200	6.5	3.8	0	1	0	0.44	0.00946489	0	1	3	5.11667	110	75	4.7	6.5	4.5	207	14.5	0.49	55.4301	0.49	0.0130721	0	01/15/2003	2.6
292	11/25/1932	0	01/15/2003	70.1863	0	1	0	0	0	1	0	35.5389	0	0	0	2	3.11667	3.11667	130	80	0.24	13.6	4.2	263	8.3	3.5	0	0	0	0.24	0.001536	0	0	6	5.11667	140	75	4.6	8.3	3.6	237	11.8	0.1	72.1863	0.1	0.000111111	0	01/15/2003	2.7
293	12/19/1950	1	02/12/2003	52.1863	0	0	0	0	0	0	0	23.5294	1	0	0	2	0.502778	2.96986	130	80	4.05	15.2	3.9	209	7.1	3.8	1	0	0	4.05	2.71667	1.0625	1	6	2.50278	120	75	4.7	7.1	3.8	112	10.4	0.98	54.1863	0.98	0.104577	0.012288	02/12/2003	3.1
294	04/30/1948	1	12/13/2002	54.6575	0	0	0	0	1	1	0	28.3848	1	0	0	1.51507	0.57382	3.62192	130	80	1.25	13.4	4	244	4.1	3.7	1	0	0	1.25	0.21441	0.0447049	1	6	2.08889	110	70	4.3	4.1	4.6	150	12.2	2.7	56.1726	2.7	1.36817	0.50075	12/13/2002	2.6
295	04/20/1942	0	01/15/2003	60.7808	0	0	0	0	0	0	0	39.4281	0	0	0	2	3.11667	3.11667	160	100	1.98	13.1	4.4	327	5.3	3.6	1	0	0	1.98	0.705623	0.229478	1	3	5.11667	120	80	4.2	5.3	4.1	250	12.2	0.29	62.7808	0.29	0.00270989	0	01/15/2003	2.5
296	01/06/1956	0	12/09/2003	47.1534	0	0	0	1	0	1	0	27.4395	1	0	0	2	0.502778	2.14794	130	80	0.94	13.2	3.8	231	5.6	4.6	0	0	0	0.94	0.0922871	0.00946489	0	4	2.50278	130	85	4	5.6	3.8	175	13.3	1.72	49.1534	1.72	0.503175	0.149921	02/19/2003	3
297	01/12/1929	1	01/13/2003	74.0521	0	0	0	0	0	0	0	28.699	1	0	0	2	3.08333	3.0137	150	80	10	13.1	4.4	143	6.9	3.5	1	0	0	10	8.66667	3.54167	1	6	5.08333	130	70	4.1	6.9	3.8	131	12.1	1.65	76.0521	1.65	0.453354	0.130844	01/13/2003	1.8
298	06/18/1961	0	11/20/2002	41.4521	0	0	0	1	0	1	1	19.5167	1	0	0	2	0	3.2	140	80	1.84	10.5	4.6	259	5	3.5	1	0	0	1.84	0.593383	0.185025	1	5	2.11389									43.4521				11/20/2002	2.8
299	02/14/1960	1	11/25/2002	42.8082	1	0	0	0	0	0	0	31.1728	0	0	0	2	3.25833	3.25833	130	95	0.44	12.3	2.8	169	6.2	3.5	1	0	0	0.44	0.00946489	0	1	6	5.25833	150	100	3.8	6.2	4.3	223	11.9	1.52	44.8082	1.52	0.366766	0.0983831	11/25/2002	2.4
300	02/03/1947	1	10/02/2002	55.6986	0	0	0	0	0	0	0	32.0198	0	0	0	2	3.40833	3.40833	130	70	0.4	12.8	3.7	149	8.5	3.6	0	0	0	0.4	0.00711111	0	0	6	5.40833	120	75	3.3	8.5	4.3	226	15.8	0.4	57.6986	0.4	0.00711111	0	10/02/2002	1.5
301	05/14/1938	1	11/27/2002	64.5836	1	1	0	0	0	1	0	25.8264	2	1	1	1.86027	2.81473	2.81473	100	60	1.8	15.1	3.1	270	10.1	3.7	1	0	0	1.8	0.562667	0.173	1	4	4.675	120	75	3.8	10.1	4.5	175	13.7	0.07	66.4438	0.07	3.81111e-05	0	11/27/2002	2.3
302	09/19/1963	1	11/25/2002	39.211	0	0	0	0	0	0	0	24.6069	0	0	0	2	3.25833	3.25833	120	70	0.59	16.2	2.6	208	8.5	4	1	0	0	0.59	0.0228199	8.09999e-05	1	4	5.25833	120	80	2.5	8.5	4.6	209	14.5	0.41	41.211	0.41	0.00765789	0	11/25/2002	2.1
303	06/30/1948	0	11/27/2002	54.4466	0	0	0	1	0	1	0	22.5973	0	0	0	1.8274	3.42538	3.42538	130	80	0.07	12	3.5	212	7.5	3.6	1	0	0	0.07	3.81111e-05	0	1	4	5.25278	140	80	4	7.5	4.5	192	11.7	0.13	56.274	0.13	0.000244111	0	11/27/2002	1.8
304	04/09/1945	1	12/06/2002	57.6986	0	0	0	0	0	0	0	25.6896	1	0	0	2	0.838889	3.15616	120	90	0.1	15	4.4	184	6.8	3.7	0	0	0	0.1	0.000111111	0	0	3	2.83889	100	80	3.8	6.8	4.2	144	14.8	0.06	59.6986	0.06	2.4e-05	0	12/06/2002	1.6
305	02/26/1967	0	12/10/2002	35.811	0	0	0	0	0	0	0	23.7259	0	0	0	2	3.21667	3.21667	120	90	1.12377	12.8	3.5	199	5.4	3.6	0	0	0	1.12377	0.157368	0.0267033	0	5	5.21667	110	85	3.7	5.4	4.6	281	12.9	0.88	37.811	0.88	0.0757191	0.00609689	12/10/2002	2.2
306	02/11/1943	1	11/20/2002	59.8137	0	0	0	0	0	0	0	31.8878	1	0	0	1.55616	2.61884	2.56164	160	80	0.9	14.5	3.3	231	7	4	1	0	0	0.9	0.081	0.00711111	1	3	4.175	170	70	3.9	7	4.6	194	12.7	0.06	61.3699	0.06	2.4e-05	0	11/20/2002	3.3
307	05/14/1954	0	12/13/2002	48.6164	0	0	0	0	0	0	0	24.9605	0	0	0	1.40822	1.56678	1.56678	140	90	0.25	11.6	3.8	268	6.3	3.6	1	0	0	0.25	0.00173611	0	1	4	2.975	140	90	3.9	6.3	4.2	208	11.4	0.06	50.0247	0.06	2.4e-05	0	12/13/2002	1.6
308	04/14/1951	0	11/13/2002	51.6192	0	0	0	0	0	0	0	31.6242	0	0	0	1.57808	1.9747	1.9747	130	80	0.2	13.1	4	125	6.9	3.4	1	0	0	0.2	0.000888889	0	1	4	3.55278	120	90	3.7	6.9	4.2	162	12.1	0.21	53.1973	0.21	0.001029	0	11/13/2002	1.5
309	07/05/1968	1	02/26/2003	34.6685	0	0	0	0	0	0	1	23.4936	1	0	0	2	2.58611	2.52329	150	90	1.06	12.9	4.6	158	5.3	3.9	1	0	0	1.06	0.132299	0.0194829	1	4	4.58611	150	70	4.9	5.3	4.5	186	11.7	0.53	36.6685	0.53	0.0165419	2.99999e-06	02/26/2003	4.2
310	02/18/1941	1	12/11/2002	61.8521	0	0	0	0	0	0	0	30.9289	0	0	0	2	3.21389	3.21389	160	90	0.07	15.7	3.9	286	6.9	4	1	0	0	0.07	3.81111e-05	0	1	6	5.21389	130	90	3.6	6.9	4.3	174	14.7	0.06	63.8521	0.06	2.4e-05	0	12/11/2002	1.7
311	08/14/1934	0	10/02/2002	68.1808	0	0	0	0	0	0	0	32.8707	0	0	0	2	3.40833	3.40833	130	90	0.1	11.4	4.4	247	2.1	3.5	1	0	0	0.1	0.000111111	0	1	5	5.40833	170	75	3.7	2.1	3.9	257	12.6	0.23	70.1808	0.23	0.00135189	0	10/02/2002	2.2
312	11/23/1953	1	12/06/2002	49.0685	0	0	0	0	0	0	0	23.5666	0	0	0	2	3.22778	3.22778	130	80	1.72	14.9	3.7	195	7.4	3.4	1	0	0	1.72	0.503175	0.149921	1	4	5.22778	110	80	4.2	7.4	4.7	187	14	0.9	51.0685	0.9	0.081	0.00711111	12/06/2002	1.7
313	08/08/1935	1	12/16/2002	67.4027	0	0	0	0	0	0	0	30.0045	1	0	0	2	2.52222	2.46027	150	85	1	12.3	5.1	175	6.7	3.8	1	0	0	1	0.111111	0.0138889	1	6	4.52222	140	70	3.7	6.7	4.1	137	11.4	0.16	69.4027	0.16	0.000455111	0	12/16/2002	3.9
314	02/23/1924	1	12/18/2002	78.8712	0	0	0	0	0	0	0	21.5181	2	1	1	2	3.11111	3.11111	130	80	0.72	11.7	3.1	194	5.1	3.6	1	0	0	0.72	0.041472	0.00118311	1	6	5.11111	120	75	3.1	5.1	4.6	232	11.9	1.15	80.8712	1.15	0.168424	0.0300451	12/18/2002	2.3
315	08/22/1939	0	02/03/2003	63.4959	0	0	0	0	0	0	0	28.4604	1	0	0	1.76438	0	3.23014	120	60	1.33	9.9	3.9	199	5.2	3.5	0	0	1	1.33	0.255415	0.0585406	0	4	1.78889									65.2603				02/03/2003	2.6
316	05/20/1931	1	10/31/2002	71.4986	0	0	0	0	0	0	0	28.1245	0	0	0	1.89041	3.43737	3.43737	120	80	0.08	15.7	2.8	246	6.1	3.9	1	0	0	0.08	5.68889e-05	0	1	5	5.32778	125	75	2.6	6.1	4.8	256	15.5	0.06	73.389	0.06	2.4e-05	0	10/31/2002	1.6
317	12/18/1939	0	11/27/2002	62.9863	0	0	0	0	0	0	0	20.9321	0	0	0	2	3.25278	3.25278	130	80	0.15	10.8	3.9	196	7.3	3.4	0	0	0	0.15	0.000375	0	0	6	5.25278	110	80	3.8	7.3	4.2	222	12.3	0.24	64.9863	0.24	0.001536	0	11/27/2002	1.7
318	02/21/1939	1	01/08/2003	63.9233	0	0	0	1	0	1	1	25.2759	0	0	0	2.20548	2.93063	2.93063	140	60	0.39	15.6	3	179	7	3.8	0	0	0	0.39	0.006591	0	0	3	5.13611	130	70	2.7	7	4.5	164	14.8	0.14	66.1288	0.14	0.000304889	0	01/08/2003	2.6
319	02/19/1974	1	12/09/2002	28.8219	0	0	0	0	0	0	0	24.8016	0	0	0	1.82192	1.21142	1.21142	160	80	1.94	15.1	3.7	207	6.1	3.9	1	0	0	1.94	0.672834	0.216417	1	4	3.03333	135	80	3.2	6.1	4.5	175	12.2	0.3	30.6438	0.3	0.003	0	12/09/2002	2.6
320	01/03/1928	0	11/27/2002	74.9507	0	0	0	0	0	0	0	31.7397	3	0	1	1.76438	0	0.863014	150	90	0.18	10.4	3.8	155	8.3	3.2	0	1	0	0.18	0.000648	0	1	6	1.78889									76.7151				11/27/2002	2
321	10/29/1948	0	02/26/2003	54.3644	0	0	0	1	0	1	0	23.4221	1	0	0	1.79726	0	3.13425	130	80	0.47	9.8	4.8	185	6.9	3.8	1	0	0	0.47	0.0115359	0	1	1	1.82222									56.1616				02/26/2003	3.2
322	05/18/1952	1	12/11/2002	50.6	0	1	0	0	0	1	0	30.9617	0	0	0	2.23836	2.97553	2.97553	140	80	0.57	12.4	2.9	194	7.2	4	1	0	0	0.57	0.020577	3.81111e-05	1	5	5.21389	110	80	3.8	7.2	4.2	184	14.7	1.19	52.8384	1.19	0.186097	0.0355484	12/11/2002	2.3
323	05/31/1978	0	12/04/2002	24.5288	0	0	0	0	0	0	0	20.83	0	0	0	1.8274	3.40594	3.40594	150	80	1.64	17.4	3	181	7.6	4.1	0	0	0	1.64	0.446414	0.128207	0	5	5.23333	140	90	3.3	7.6	4.9	184	12.9	0.89	26.3562	0.89	0.0783299	0.006591	12/04/2002	1.5
324	03/23/1965	1	10/07/2002	37.5671	0	0	0	0	0	0	0	25.335	0	0	0	1.74521	1.67702	1.67702	130	90	0.88	15.5	3.5	179	6.8	3.4	1	0	0	0.88	0.0757191	0.00609689	1	4	3.42222	105	80	3.3	6.8	4.6	161	13.8	0.42	39.3123	0.42	0.008232	0	10/07/2002	2
325	05/03/1964	1	01/15/2003	38.7288	0	0	0	0	0	0	0	18.726	0	0	0	2.23014	2.88653	2.88653	130	90	0.41	12.6	3.7	195	8.7	3.7	1	0	0	0.41	0.00765789	0	1	4	5.11667	110	80	3.7	8.7	4	191	12.1	0.51	40.9589	0.51	0.014739	1.11111e-07	01/15/2003	2.6
326	12/12/1944	1	11/25/2002	57.9918	0	0	0	0	0	0	0	25.1712	0	0	0	2	3.25833	3.25833	130	85	0.08	16.4	3.3	229	7.7	3.7	1	0	0	0.08	5.68889e-05	0	1	6	5.25833	130	85	3.2	7.7	4.3	187	14.3	0.38	59.9918	0.38	0.00609689	0	11/25/2002	1.8
327	04/03/1928	1	12/09/2002	74.7342	0	0	0	0	1	1	0	26.2584	2	1	1	1.5589	1.16332	1.16332	150	80	1.53	12.4	4.6	146	7.4	3.8	0	0	0	1.53	0.37314	0.100737	0	6	2.72222	180	90	5.1	7.4	4.7	154	11.2	2.18	76.2932	2.18	0.877298	0.298649	12/09/2002	3.3
328	05/23/1938	1	12/11/2002	64.5973	0	1	0	0	0	1	0	22.1453	1	0	0	1.45753	1.73135	3.68493	140	100	0.15	14.3	3.5	156	6	3.8	0	0	0	0.15	0.000375	0	0	6	3.18889	120	80	3.1	6	4.6	207	15.3	0.06	66.0548	0.06	2.4e-05	0	12/11/2002	1.6
329	11/04/1939	1	12/10/2002	63.1425	1	0	0	0	0	0	0	27.6163	0	0	0	2	3.21667	3.21667	140	80	0.73	11.6	3	165	6.4	3.9	0	0	1	0.73	0.0432241	0.00135189	0	3	5.21667	160	85	3.7	6.4	4.7	169	11.3	0.14	65.1425	0.14	0.000304889	0	12/10/2002	2.2
330	10/13/1974	1	11/06/2002	28.0849	0	0	0	0	0	0	0	23.5078	1	0	0	0.553425	0	0	145	85	4.2	12.4	4	250	6.8	4	0	1	0	4.2	2.86667	1.125	1	6	0.561111									28.6384				11/06/2002	3.4
331	08/08/1923	0	07/29/2002	79.0274	0	0	0	0	0	0	0	19.8178	1	0	0	0.923288	0	0	110	70	0.9	12.6	4	321	5.6	4.4	0	0	1	0.9	0.081	0.00711111	0	6	0.936111									79.9507				07/29/2002	2.8
332	11/04/1940	0	11/29/2002	62.1096	1	0	0	0	0	0	0	26.5625	2	1	1	1.76986	0.777359	0.777359	150	80	1.04088	13	3	407	7.8	4.18	0	1	0	1.04088	0.125292	0.0175723	1	2	2.54722	150	75	3	7.8	4.18	407	12.1	0.8	63.8795	0.8	0.0568889	0.003	11/29/2002	2
333	08/02/1933	1	10/18/2002	69.2575	0	0	0	0	0	0	0	26.6436	0	0	0	2.0137	3.17797	3.17797	125	65	0	11.5	2.8	139	6.17	4.29	1	0	0	0	0	0	1	4	5.19167	130	75	2.8	6.17	4.1	165	14	0.2	71.2712	0.2	0.000888889	0	10/18/2002	1.64
334	04/11/1935	1	11/09/2002	67.6274	1	0	0	1	0	1	1	26.7755	0	0	0	2	3.13056	3.13056	140	80	0	15.3	3.4	175	3.6		1	0	0	0	0	0	1	6	5.13056	138	85	3	3.6		138	15.1	0	69.6274	0	0	0	11/09/2002	1.36
335	02/01/1924	1	08/08/2002	78.5699	0	1	0	0	0	1	1	31.8878	3	0	1	1.53425	0	3.91507	140	85	1.2	13.7	3	180	4.6	3.24	1	0	0	1.2	0.190667	0.037	1	6	2.11944									80.1041				08/08/2002	2.69
336	07/17/1940	1	12/05/2002	62.4274	0	0	0	0	0	0	0	28.0277	1	0	0	2	2.66389	2.98904	140	80	3.1	15	2.2	244	4.8	4.2	1	0	0	3.1	1.76667	0.666667	1	5	4.66389	140	80	3.98259	4.8	4.2	185	13	3.8	64.4274	3.8	2.46667	0.958333	12/05/2002	2.3
337	12/07/1948	1	08/27/2002	53.7562	1	0	1	0	0	1	0	25.1024	1	0	0	1.86301	2.04254	3.4	145	85	0	12.5431	3.6	184	9		1	0	0	0	0	0	1	1	3.90556	140	80	4.9	9		205	13.4	0	55.6192	0	0	0	08/27/2002	2.5
338	03/11/1931	0	07/25/2002	71.4219	0	1	0	1	0	1	0	24.4352	0	0	0	2.18082	3.24696	3.24696	125	65	0	12.9131	3.74	198	6.7		1	1	0	0	0	0	1	3	5.42778	135	73	3.74	6.7		180	13.6	0	73.6027	0	0	0	07/25/2002	1.5
339	08/23/1928	1	07/31/2002	73.9863	0	0	0	0	0	0	1	25.9516	2	1	1	2	2.56944	2.56944	120	70	0.8	14	2.8	171	6.3	3.8	1	0	0	0.8	0.0568889	0.003	1	5	4.56944	140	80	2.8	6.3	3.2	199	13	2.3	75.9863	2.3	0.985722	0.342861	07/31/2002	3
340	06/21/1930	0	08/09/2002	72.1836	0	1	0	0	0	1	0	22.6562	1	0	0	1.95342	0	3.3589	150	80	0	13	4	217	4.8	4.9	0	1	0	0	0	0	1	6	1.98056									74.137				08/09/2002	1.4
341	06/22/1948	0	10/08/2002	54.3315	1	0	0	0	0	0	0	25.9516	0	0	0	1.63836	0	0.0227548	125	60	0.4	14	3.7	170	3.5	4.65	1	0	0	0.4	0.00711111	0	1	6	1.66111	130	80	3.7	3.5	4.65	170	12.5	0.3	55.9699	0.3	0.003	0	10/08/2002	2.1
342	03/13/1956	1	12/17/2002	46.7945	0	0	1	0	0	1	0	23.8367	0	0	0	2	3.025	3.025	110	60	0	13.6	3.3	185	7.7		1	0	0	0	0	0	1	6	5.025	100	67	3.57575	7.7		161	16	0	48.7945	0	0	0	12/17/2002	1.8
343	07/31/1940	1	07/10/2002	61.9836	0	0	1	0	0	1	0	23.8754	0	0	0	1.99178	3.47766	3.47766	110	65	0	14.7	3	224	5	3.6	1	0	0	0	0	0	1	3	5.46944	124	73	3	5	3.6	179	14	0	63.9753	0	0	0	07/10/2002	1.61
344	01/23/1930	1	05/15/2002	72.3562	0	0	0	0	0	0	1	29.3878	0	0	0	2	0	0.0861111	125	80	0	14.4	2.8	205	9.4		1	0	0	0	0	0	1	6	2.08611	130	75	2.5	9.4		190	14.9	0	74.3562	0	0	0	05/15/2002	2.13
345	12/28/1952	1	07/25/2002	49.6055	0	1	0	0	0	1	0	22.5306	0	0	0	1.98904	3.43874	3.43874	125	75	0.8	15.9	3.5	188	7.5	4.1	0	0	0	0.8	0.0568889	0.003	0	4	5.42778	122	83	3.77059	7.5	4.1	178	16.6	0	51.5945	0	0	0	07/25/2002	2.1
346	03/01/1943	1	10/01/2002	59.6274	0	0	0	0	0	0	0	21.6333	0	0	0	2	3.23889	3.23889	135	80	0.56	13.3	3.7	224	6.6	4	1	0	0	0.56	0.0195129	2.4e-05	1	6	5.23889	140	80	3.3	6.6	3.5136	196	13.4	1.3	61.6274	1.3	0.239611	0.0531389	10/01/2002	2.1
347	03/22/1961	1	08/30/2002	41.4685	0	0	0	0	0	0	0	23.2254	0	0	0	2	3.32778	3.32778	120	80	1.2	15.5	3.2	195	6.2	4.88	1	1	0	1.2	0.190667	0.037	1	4	5.32778	120	75	4.5	6.2	4.6	178	14.6	0.34	43.4685	0.34	0.00436711	0	08/30/2002	1.67
348	08/12/1946	1	12/10/2002	56.3671	0	0	0	0	0	0	1	37.1074	0	0	0	2	3.04722	3.04722	180	110	3.3	14	3	188	6.5	4.015	1	1	0	3.3	1.96667	0.75	1	4	5.04722	140	60	3.7	6.5	4.6	129	14.6	1.5	58.3671	1.5	0.354167	0.09375	12/10/2002	2.6
349	10/01/1931	1	06/07/2002	70.7315	0	0	0	0	0	0	0	24.8584	0	0	0	2.12877	3.43234	3.43234	130	75	0.4	15.3	3.3	282	5.4		0	0	0	0.4	0.00711111	0	0	3	5.56111	120	60	3	5.4	4.5	202	14.2	0.9	72.8603	0.9	0.081	0.00711111	06/07/2002	2.5
350	04/06/1926	1	10/25/2002	76.6055	0	1	0	1	0	1	1	25.9095	1	0	0	2	2.33611	2.27671	150	80	0.5	13.4	2.4	198	6.8		1	0	0	0.5	0.0138889	0	1	3	4.33611	120	70	2.47	6.8	3.6	172	15	2.7	78.6055	2.7	1.36817	0.50075	10/25/2002	1.6
351	06/04/1934	1	10/22/2002	68.4301	0	0	0	0	0	0	1	19.8177	0	0	0	2	3.18056	3.18056	135	75	0.6	13.6	3.4	157	6.9		0	1	0	0.6	0.024	0.000111111	1	4	5.18056	135	77	3	6.9	4.4	156	13	0.6	70.4301	0.6	0.024	0.000111111	10/22/2002	1.8
352	09/17/1936	1	05/30/2002	65.7425	0	0	0	0	1	1	1	37.1823	0	0	0	1.94795	0.343722	0.343722	180	100	0.7	9.4	3.7	159	6.3	3.53	1	0	1	0.7	0.0381111	0.000888889	1	3	2.29167	150	80	3.7	6.3	3.53	159	13	0.85	67.6904	0.85	0.0682361	0.00476389	05/30/2002	3
353	02/05/1929	1	09/12/2002	73.6493	0	1	0	1	0	1	1	25.6055	2	1	1	2	2.71111	2.71111	150	70	0	13.5	3	145	5.1	3.95	0	1	0	0	0	0	1	3	4.71111	150	70	3.9	5.1	3.4	160	10.2	0.5	75.6493	0.5	0.0138889	0	09/12/2002	1.99
354	12/28/1930	0	09/24/2002	71.789	1	1	0	1	0	1	0	27.3438	1	0	0	1.72329	0	3.46301	140	75	0	12.1	3.74	134	6.8		0	1	1	0	0	0	1	3	1.74722									73.5123				09/24/2002	2.12
355	10/11/1927	1	10/29/2002	75.1014	1	1	0	0	0	1	0	25.5102	0	0	0	2	3.16111	3.16111	150	80	0	14.7	3.74	177	8.2		0	1	0	0	0	0	1	6	5.16111	151	88	3.3	8.2	4.4	145	13.1	0	77.1014	0	0	0	10/29/2002	1.53
356	09/11/1964	1	12/16/2002	38.2877	1	0	0	0	0	0	1	19.487	1	0	0	1.05479	0	3.90411	135	85	1.5	14.5	4	172	7.6	4.47	1	0	0	1.5	0.354167	0.09375	1	6	1.06944									39.3425				12/16/2002	3.2
357	11/12/1921	0	11/14/2002	81.0603	0	0	0	0	0	0	0	22.7583	1	0	0	2	1.65	3.04658	150	90	1.21	13	4.3	175	6	4.71	0	0	1	1.21	0.195297	0.0384816	0	6	3.65	140	80	5	6	4.71	160	11.8	2	83.0603	2	0.722222	0.236111	11/14/2002	2.69
358	08/14/1937	0	09/15/2002	65.1315	1	0	0	0	0	0	0	39.2143	0	0	0	2	3.28333	3.28333	140	80	0.3	11	3.4	227	8	4.52	0	1	0	0.3	0.003	0	1	6	5.28333	135	85	4.6	8	4.52	227	11.9	0.4	67.1315	0.4	0.00711111	0	09/15/2002	2
359	11/01/1936	1	07/29/2002	65.7836	0	0	0	1	0	1	1	31.2637	1	0	0	2.16164	1.70224	3.18082	120	65	2.1	15	4.3	185	7.3	4	0	1	0	2.1	0.807167	0.27025	1	6	3.86389	135	80	4.6	7.3	4.1	185	13.5	4.4	67.9452	4.4	3.06667	1.20833	07/29/2002	3.3
360	04/29/1937	0	10/07/2002	65.4849	0	0	0	0	0	0	1	26.8386	0	0	0	1.89863	3.32359	3.32359	130	80	0	11	3.7	210	3.8	4.12	1	0	0	0	0	0	1	6	5.22222	130	80	4.1	3.8	4.1724	181	11.9	0.2	67.3836	0.2	0.000888889	0	10/07/2002	1.43
361	04/20/1955	1	11/18/2002	47.6137	1	0	0	0	0	0	1	24.8163	1	0	0	1.15068	0	3.88493	125	90	0.5	13.3	3.8	231	6.1	4.65	0	0	0	0.5	0.0138889	0	0	1	1.16667									48.7644				11/18/2002	3.71
362	01/01/1938	0	07/31/2002	64.6219	1	0	0	0	0	0	1	21.9713	1	0	0	1.50959	1.9043	3.8274	160	100	2.5	11.8	4	205	5.7	3.17	1	0	0	2.5	1.17361	0.420139	1	6	3.41389	150	90	4.6	5.7	3.6	321	10.9	0.7	66.1315	0.7	0.0381111	0.000888889	07/31/2002	1.7
363	07/24/1936	0	08/09/2002	66.0877	0	0	0	0	0	0	0	23.6614	0	0	0	2	3.38611	3.38611	140	80	0.4	13	3	213	5.3	4.58	1	0	0	0.4	0.00711111	0	1	4	5.38611	130	80	3.99384	5.3	3.843	390	11	1	68.0877	1	0.111111	0.0138889	08/09/2002	1.25
364	02/20/1942	1	12/04/2002	60.8274	0	0	0	0	0	0	0	28.075	0	0	0	2	3.06111	3.06111	190	110	0.3	16.2	3.1	215	4.6	4.5	0	1	0	0.3	0.003	0	1	1	5.06111	160	90	3.5	4.6	4	215	15	0.2	62.8274	0.2	0.000888889	0	12/04/2002	1.48
365	10/27/1928	1	11/23/2002	74.1233	1	0	0	1	0	1	1	27.3797	0	0	0	2	1.45278	1.45278	160	100	0	12.5	2.7	171	3.5	4.22	0	1	0	0	0	0	1	6	3.45278	155	90	4.6	3.5	3.9	170	12.5	0	76.1233	0	0	0	11/23/2002	1.6
366	04/03/1940	0	11/22/2002	62.6795	0	0	0	0	0	0	0	27.9431	0	0	0	1.51233	0	0.0210046	130	80	0.2	15	4	206	5.5	3.78	1	0	0	0.2	0.000888889	0	1	5	1.53333	130	80	4	5.5	3.78	218	15	0.3	64.1918	0.3	0.003	0	11/22/2002	1.13
367	06/17/1940	0	07/25/2002	62.1452	0	0	0	0	0	0	1	23.03	0	0	0	2	3.42778	3.42778	160	105	0	12.9	2.8	243	8.3	4.22	1	0	0	0	0	0	1	5	5.42778	150	90	3.4	8.3	3.8	250	12	0	64.1452	0	0	0	07/25/2002	2.3
368	09/23/1924	0	07/26/2002	77.8904	1	0	1	0	0	1	0	27.7344	2	1	1	1.9726	0.538508	0.538508	140	80	0.5	9.9	2.8	229	7.5	4.2	1	0	1	0.5	0.0138889	0	1	4	2.51111	142	80	2.8	7.5	4.2	229	10.6	0.6	79.863	0.6	0.024	0.000111111	07/26/2002	2.6
369	12/17/1966	1	12/10/2002	36.0055	1	0	0	0	0	0	0	21.4533	1	0	0	1.62466	0	3.35068	150	90	1.5	16.1	3.94	195	6.1	4.29	1	0	0	1.5	0.354167	0.09375	1	1	1.64722									37.6301				12/10/2002	3.6
370	03/25/1953	1	11/18/2002	49.6849	1	0	0	0	0	0	0	27.7177	1	0	0	1.80548	0.436187	3.23014	135	80	5.2	14.1	3.4	191	6.83	3.7	1	1	0	5.2	3.86667	1.54167	1	6	2.24167	140	80	6.5	6.83	3.7	158	12	5.2	51.4904	5.2	3.86667	1.54167	11/18/2002	3.78
371	02/03/1941	1	09/10/2002	61.6411	0	0	0	1	0	1	1	23.03	0	0	0	2.03288	3.26435	3.26435	115	70	0.6	13.3	3.74	245	6	3.905	1	0	0	0.6	0.024	0.000111111	1	6	5.29722	135	80	3.74	6	3.9528	209	16.9	3.8	63.674	3.8	2.46667	0.958333	09/10/2002	1.9
372	03/31/1929	1	08/27/2002	73.4575	0	0	1	0	0	1	1	28.578	0	0	0	2.09041	3.2457	3.2457	125	65	0.5	13.3	3	180	5.9	4.41	1	0	0	0.5	0.0138889	0	1	6	5.33611	135	80	3	5.9	4.41	125	11.8	0.3	75.5479	0.3	0.003	0	08/27/2002	1.6
373	07/30/1949	1	10/15/2002	53.2466	0	0	0	0	0	0	0	26.7539	0	0	0	2	3.2	3.2	120	60	0.5	11.8199	5.3	171	7		0	1	0	0.5	0.0138889	0	1	6	5.2	120	75	5.4	7		192	12.5	0.2	55.2466	0.2	0.000888889	0	10/15/2002	3.7
374	09/28/1947	1	09/11/2002	54.9918	0	0	0	0	0	0	0	25.6173	0	0	0	2	3.29444	3.29444	140	80	0.2	15.7	2.8	178	7.1		0	1	0	0.2	0.000888889	0	1	4	5.29444	130	80	2.2	7.1	3.3	154	16	0.4	56.9918	0.4	0.00711111	0	09/11/2002	2
375	03/28/1945	1	07/18/2002	57.3452	0	0	1	1	0	1	0	26.6749	0	0	0	2.2	3.24722	3.24722	140	80	0	14	4.21	222	6.4		1	0	0	0	0	0	1	6	5.44722	130	80	4.21	6.4		220	16.6	0.2	59.5452	0.2	0.000888889	0	07/18/2002	1.4
376	04/20/1960	1	11/19/2002	42.611	0	0	0	0	0	0	1	21.2585	0	0	0	2	3.10278	3.10278	125	75	1	14.9	3.3	269	8	3.96	1	1	0	1	0.111111	0.0138889	1	4	5.10278	120	72	3.5	8	3.96	187	15.2	0.8	44.611	0.8	0.0568889	0.003	11/19/2002	2.4
377	04/01/1973	0	12/19/2002	29.737	0	0	0	0	0	0	0	20.3223	0	0	0	2	1.26389	1.26389	120	70	0	12.3	3.6	198	6.9		0	1	0	0	0	0	1	5	3.26389	130	80	3.6	6.9	4.0077	92	11.6	0	31.737	0	0	0	12/19/2002	1.33
378	12/15/1948	0	11/18/2002	53.9616	1	0	0	0	0	0	0	31.245	0	0	0	2	3.10556	3.10556	130	80	0	12.7	3	143	5	3.9	0	1	0	0	0	0	1	4	5.10556	130	75	3	5	3.9	185	12.1	0.5	55.9616	0.5	0.0138889	0	11/18/2002	1.65
379	02/14/1923	1	01/24/2003	79.9973	0	0	0	0	0	0	1	25.4366	2	1	1	2.12055	1.5989	1.5989	145	74	1.4	10.4	3	250	6.7	3.8	0	1	1	1.4	0.294222	0.0721111	1	5	3.71944	140	70	1.5	6.7	3.57	183	12.7	0.54	82.1178	0.54	0.017496	7.11112e-06	01/24/2003	2.23
380	03/09/1938	1	05/16/2003	65.2301	0	0	0	0	0	0	0	31.5334	0	0	0	1.93973	2.70194	2.70194	144	80	0.165	12.3	3.6	215	8.4	3.96	1	0	0	0.165	0.000499125	0	1	5	4.64167	160	90	3.5	8.4	4.52	141	11.7	1.248	67.1699	1.248	0.213432	0.0443825	05/16/2003	2.4
381	01/21/1925	0	04/02/2003	78.2466	0	0	0	1	0	1	0	26.5625	0	0	0	2.05205	2.71183	2.71183	155	65	0.073	11.4	3.01	254	7.34	3.8	1	0	1	0.073	4.32241e-05	0	1	6	4.76389	170	90	4.9	7.34	3.97	177	10.1	0.874	80.2986	0.874	0.0741808	0.00581263	04/02/2003	2.84
382	08/06/1936	0	03/27/2003	66.6822	0	0	0	1	0	1	0	28.9901	0	0	0	2.06301	2.71754	2.71754	135	70	0	11.7	4.5	236	11.7	3.6	1	0	0	0	0	0	1	5	4.78056	145	60	3.9	11.7	3.78	167	12.2	1.1	68.7452	1.1	0.147722	0.0238611	03/27/2003	2.3
383	07/11/1933	1	03/26/2003	69.7534	0	0	0	0	0	0	1	32.8125	0	0	0	2.06575	2.71758	2.71758	145	85	0.125	13.3	5.3	244	6.1	4.31	0	0	0	0.125	0.000217014	0	0	5	4.78333	130	80	4.1	6.1	3.3	185	15.7	0.28	71.8192	0.28	0.00243911	0	03/26/2003	2.2
384	07/20/1923	0	03/27/2003	79.7397	0	0	0	0	0	0	0	29.7778	1	0	0	2.05205	1.43406	2.66301	135	70	0	12.6	4.5	196	7.5	3.7	0	0	1	0	0	0	0	6	3.48611	150	70	5.1	7.5	3.77	201	10.7	0.5	81.7918	0.5	0.0138889	0	03/27/2003	2.36
385	08/28/1946	0	03/17/2003	56.589	1	1	0	1	0	1	1	33.7778	0	0	0	2.10411	2.70422	2.70422	130	85	0.555	13	3.4	210	6	3.6	1	0	0	0.555	0.0189949	1.84861e-05	1	2	4.80833	130	80	4.4	6	4.17	233	12.8	0.544	58.6932	0.544	0.0178877	9.46491e-06	03/17/2003	2.42
386	10/24/1945	0	04/14/2003	57.5096	0	1	1	1	0	1	0	37.2078	1	0	0	1.64658	0	3.01918	150	98	0.858	14	5	290	10.7	4.38	0	0	0	0.858	0.070181	0.00509808	0	5	1.92778									59.1562				04/14/2003	2.44
387	10/02/1926	0	05/15/2003	76.6685	0	0	0	0	0	0	0	26.1593	2	1	1	1.9589	1.78832	1.78832	138	78	0.12	11.6	3.37	202	6.5	5.5	0	1	1	0.12	0.000192	0	1	6	3.74722	135	80	5.4	6.5	3.2	211	9	0.1	78.6274	0.1	0.000111111	0	05/15/2003	2.06
388	09/24/1941	1	03/11/2003	61.5014	0	0	0	0	0	0	1	34.375	0	0	0	2.11233	2.71267	2.71267	145	90	0.0768247	15.3	2.96	182	5.9		0	1	0	0.0768247	5.03803e-05	0	1	5	4.825	135	80	3.26607	5.9	3.92	165	15.7	0.09	63.6137	0.09	8.1e-05	0	03/11/2003	1.5
389	02/18/1921	1	04/11/2003	82.1973	0	1	0	0	0	1	1	21.7993	3	0	1	2.12603	0.837862	1.10411	155	80	0.4	12.1	4.21	185	6.6	3.5	1	0	1	0.4	0.00711111	0	1	6	2.96389	135	65	4.7	6.6	3.65	216	11.4	0.077	84.3233	0.077	5.07259e-05	0	04/11/2003	2.68
390	08/23/1923	0	04/30/2003	79.7397	0	0	0	0	0	0	0	26.2227	0	0	0	1.5	3.18611	3.18611	145	80	0.113	10.9	3.5	175	5	3.7	0	1	0	0.113	0.000160322	0	1	5	4.68611	143	80	3.5	5	3.7	175	10.9	0.113	81.2397	0.113	0.000160322	0	04/30/2003	1.16
391	08/07/1936	1	04/30/2003	66.7726	0	0	0	1	0	1	1	24.196	0	0	0	1.97808	2.70803	2.70803	150	90	0.6832	12.7	3	223	7.3	4	0	0	0	0.6832	0.0354324	0.000683178	0	3	4.68611	148	80	3.8	7.3	3.57	142	12.4	0.079	68.7507	0.079	5.47821e-05	0	04/30/2003	3.14
392	11/24/1949	1	01/14/2003	53.1753	0	1	0	0	0	1	0	23.7253	0	0	0	1.80274	1.40837	1.40837	140	80	1.2	12.1	4.1	249	6	3.905	1	0	0	1.2	0.190667	0.037	1	3	3.21111	150	90	3.9	6	4.3	173	11.7	0.6	54.9781	0.6	0.024	0.000111111	01/14/2003	2
393	06/26/1946	1	01/14/2003	56.5918	0	0	0	0	0	0	1	22.7583	0	0	0	2	3.01111	3.01111	130	80	0.6	14.4	3.86324	204	5.6	3.905	0	0	0	0.6	0.024	0.000111111	0	5	5.01111	130	80	2.7	5.6	4.3	186	13.2	0.88	58.5918	0.88	0.0757191	0.00609689	01/14/2003	2.3
394	06/01/1948	0	04/28/2003	54.9425	0	0	0	0	0	0	0	31.5963	0	0	0	2	2.72222	2.72222	130	90	0.13	12.2	4	239	3.9	4.07	1	0	0	0.13	0.000244111	0	1	4	4.72222	130	80	3.4	3.9	3.7	172	11.5	1.04	56.9425	1.04	0.124974	0.0174871	04/28/2003	2.2
395	10/29/1939	1	01/14/2003	63.2548	0	0	0	0	0	0	1	24.4646	0	0	0	1.88219	3.12892	3.12892	150	100	0.9	15.2	3.1	217	2.7	3.905	1	0	0	0.9	0.081	0.00711111	1	3	5.01111	140	85	3.5	2.7	4.3	205	14.2	0.6	65.137	0.6	0.024	0.000111111	01/14/2003	2.5
396	10/14/1923	1	01/14/2003	79.3068	0	1	0	0	0	1	0	30.1103	0	0	0	2	3.01111	3.01111	190	90	0.39	15.8	2.4	70	4.6	3.96	0	0	0	0.39	0.006591	0	0	1	5.01111	160	90	2.2	4.6	3.6	220	15.5	0.28	81.3068	0.28	0.00243911	0	01/14/2003	1.24
397	09/14/1936	0	01/14/2003	66.3781	0	0	0	0	0	0	0	32.0499	1	0	0	1.90959	1.95986	3.05479	155	90	2.59	12.2	4.3	142	4.1	3.905	0	0	0	2.59	1.2605	0.456081	0	5	3.86944	140	90	4.9	4.1	3.1	129	10.4	1.21	68.2877	1.21	0.195297	0.0384816	01/14/2003	2.23
398	08/06/1927	1	01/14/2003	75.4931	0	0	1	1	0	1	0	28.5483	0	0	0	2	3.01111	3.01111	190	110	0.17	11.8	3.6	178	6.3	4.235	1	0	0	0.17	0.000545889	0	1	3	5.01111	160	90	3.7	6.3	3.8	146	11.3	0.18	77.4931	0.18	0.000648	0	01/14/2003	3.04
399	09/09/1935	0	01/14/2003	67.3945	0	0	0	0	0	0	0	31.1111	1	0	0	2	1.89722	1.84384	130	80	1	15	3	209	4.3	4.125	0	1	0	1	0.111111	0.0138889	1	3	3.89722	145	80	3.1	4.3	3.5	168	12.8	0.44	69.3945	0.44	0.00946489	0	01/14/2003	1.58
400	01/10/1967	1	04/14/2003	36.2822	0	0	0	0	0	0	0	22.4914	1	0	0	1.31233	0	3.40548	120	80	1.34	13.3	4.1	205	4.2	4.3	0	0	0	1.34	0.260794	0.0603971	0	4	1.33056									37.5945				04/14/2003	3.61
401	01/09/1929	1	04/04/2003	74.2822	0	1	0	0	0	1	1	28.578	0	0	0	2	0.441667	0.441667	130	80	0.34	14.3	3.1	272	6.6	4.4	1	0	0	0.34	0.00436711	0	1	3	2.44167	140	90	3.4	6.6	4.2	235	13.6	0.22	76.2822	0.22	0.00118311	0	04/04/2003	1.71
402	06/07/1938	0	05/22/2003	65	0	0	1	0	0	1	0	32.0499	0	0	0	2.12055	2.53501	2.53501	150	100	0.12	13.8	2.9	180	3.6	3.7	0	1	0	0.12	0.000192	0	1	6	4.65556	150	90	2.5	3.6	4.2	265	13.9	0.18	67.1205	0.18	0.000648	0	05/22/2003	1.83
403	09/06/1940	1	01/14/2003	62.3973	0	1	0	0	0	1	1	23.6713	1	0	0	1.21096	0	3.73151	120	80	1.32	11.5	3.4	158	5.2	3.85	0	0	0	1.32	0.250091	0.056712	0	6	1.22778									63.6082				01/14/2003	3.61
404	05/09/1938	0	05/15/2003	65.0603	0	0	0	0	0	0	0	26.0262	0	0	0	1.99726	2.67774	2.67774	170	90	0.84	12.9	3.8	212	5	4.4	1	0	0	0.84	0.065856	0.00436711	1	5	4.675	140	90	3.9	5	4.3	144	14.1	0.6	67.0575	0.6	0.024	0.000111111	05/15/2003	2.3
405	08/11/1939	1	04/10/2003	63.7068	0	0	1	0	0	1	0	28.578	0	0	0	2.18082	2.5914	2.5914	150	100	0.56	15.8	3.1	246	3.6	3.905	1	0	0	0.56	0.0195129	2.4e-05	1	5	4.77222	130	80	3.2	3.6	4	214	12.9	2.96	65.8877	2.96	1.62667	0.608335	04/10/2003	1.68
406	05/13/1930	0	02/10/2003	72.7973	0	0	0	0	0	0	0	34.1311	2	1	1	2	2.33333	2.33333	180	100	0.2	12	4.1	214	5	3.905	1	0	0	0.2	0.000888889	0	1	5	4.33333	150	90	3.7	5	3.8	181	10.6	0.24	74.7973	0.24	0.001536	0	02/10/2003	2.44
407	10/02/1953	1	05/12/2003	49.6411	0	0	1	0	0	1	0	25.2595	1	0	0	1.61918	0	3	120	80	0.46	11.4	3.9	136	4.6	3.96	0	1	0	0.46	0.0108151	0	1	1	1.80556									51.2603				05/12/2003	3.8
408	01/18/1935	1	05/30/2003	68.4082	1	0	0	0	0	0	0	31.1951	0	0	0	2.00548	2.62785	2.62785	190	100	1.75	12.8	3.5	205	5.7	3.74	1	0	0	1.75	0.525174	0.15842	1	4	4.63333	140	80	4.6	5.7	3.4	261	12.5	0.153	70.4137	0.153	0.000397953	0	05/30/2003	2.2
409	06/14/1939	1	05/20/2003	63.9753	0	0	0	0	0	0	0	26.4463	0	0	0	2	2.66111	2.66111	150	100	2.17	14.1	2	209	2.6	4.125	1	0	0	2.17	0.868433	0.29505	1	1	4.66111	150	70	5	2.6	4.2	176	13.6	1.85	65.9753	1.85	0.60116	0.18808	05/20/2003	2.4
410	02/05/1931	1	03/13/2003	72.1479	0	0	0	0	0	0	0	23.5294	1	0	0	2.17808	2.49692	2.60548	140	70	7.3	13.3	2.9	204	4.8	3.9	0	0	0	7.3	5.96667	2.41667	0	4	4.675	120	60	3	4.8	4.1	160	10.3	1.4	74.326	1.4	0.294222	0.0721111	03/13/2003	2.19
411	01/07/1949	0	05/16/2003	54.389	0	0	0	0	0	0	0	31.6456	0	0	0	2.12603	2.54619	2.54619	160	90	1	13	4.1	223	4.6	3.905	0	1	0	1	0.111111	0.0138889	1	4	4.67222	160	80	3.7	4.6	3.8	203	12.5	1.17	56.5151	1.17	0.177138	0.0327357	05/16/2003	2.93
412	04/19/1929	1	05/02/2003	74.0849	0	0	0	0	0	0	0	23.8751	1	0	0	2	2.69167	2.64658	180	80	0.95	12.1	3.3	250	6.5	3.905	0	0	0	0.95	0.0952639	0.010125	0	1	4.69167	150	90	4.7	6.5	4	209	11.4	0.45	76.0849	0.45	0.010125	0	05/02/2003	2.81
413	02/16/1920	0	03/27/2003	83.1644	0	1	0	0	0	1	0	20.83	2	1	1	1.56986	0.38847	0.38847	160	100	1.49	10.9	3.4	250	7	4.07	0	0	0	1.49	0.347942	0.0914709	0	6	1.95833	150	90	4.2	7	4.2	171	13.6	2.5	84.7342	2.5	1.17361	0.420139	03/27/2003	2.33
414	07/22/1936	0	05/22/2003	66.8767	0	0	0	0	0	0	0	24.0055	0	0	0	2	2.65556	2.65556	150	80	0.06	11.4	3.5	182	4.7	4	0	1	0	0.06	2.4e-05	0	1	1	4.65556	130	80	3.7	4.7	3.8	169	10.7	0.11	68.8767	0.11	0.000147889	0	05/22/2003	1.02
415	02/20/1948	0	05/26/2003	55.2986	0	0	0	0	0	0	0	22.1003	0	0	0	1.93973	2.70472	2.70472	140	80	0.77	12.7	4	239	5.8	4.3	1	0	0	0.77	0.0507259	0.002187	1	3	4.64444	150	80	4	5.8	4.2	155	10.8	0.29	57.2384	0.29	0.00270989	0	05/26/2003	2.69
416	11/09/1933	1	02/14/2003	69.3123	0	0	0	0	0	0	0	28.578	0	0	0	2	2.925	2.925	160	90	0.08	17.4	3.3	241	5.1	4.35	1	0	0	0.08	5.68889e-05	0	1	3	4.925	150	80	3.6	5.1	4.2	225	15.6	0.34	71.3123	0.34	0.00436711	0	02/14/2003	2.73
417	08/17/1928	0	04/24/2003	74.7342	0	0	0	0	0	0	0	28.125	0	0	0	2	1.16389	1.16389	120	90	0.2	12.4	3.4	240	4.8	4.015	1	0	0	0.2	0.000888889	0	1	3	3.16389	140	80	4.2	4.8	3.8	179	11.7	0.02	76.7342	0.02	8.88889e-07	0	04/24/2003	1.18
418	06/11/1944	0	04/10/2003	58.8685	0	1	0	0	0	1	0	27.0552	0	0	0	2	2.77222	2.77222	180	90	4.86	14.4	3.2	243	6.5	3.79	1	0	0	4.86	3.52667	1.4	1	4	4.77222	140	80	3.2	6.5	4.1	214	12.9	2.96	60.8685	2.96	1.62667	0.608335	04/10/2003	1.22
419	07/01/1979	1	05/15/2003	23.8877	0	0	0	0	0	0	0	27.2932	0	0	0	2	2.675	2.675	140	80	1.7	12.6	3.2	211	6.7	4	0	0	0	1.7	0.488722	0.144361	0	5	4.675	130	90	3.5	6.7	4.2	152	11.9	0.62	25.8877	0.62	0.0264809	0.000192	05/15/2003	1.72
420	03/06/1939	0	03/21/2003	64.0849	0	0	0	0	0	0	0	25.8065	0	0	0	2	2.82778	2.82778	140	80	0.44	12.1	4.5	227	4	4.05	1	0	0	0.44	0.00946489	0	1	3	4.82778	130	80	3.4	4	3.5	171	11.2	0.92	66.0849	0.92	0.0865209	0.008232	03/21/2003	1.34
421	01/02/1927	0	04/03/2003	76.3014	0	0	0	0	0	0	0	31.1111	1	0	0	1.67945	0	3.04658	170	80	1.61	10.9	3.9	184	3.2	3.3	1	0	1	1.61	0.425868	0.120434	1	3	1.70278									77.9808				04/03/2003	2.47
422	10/14/1923	1	04/18/2003	79.5644	0	0	0	0	0	0	0	30.1103	0	0	0	2.06027	2.68973	2.68973	190	90	0.08	15.7	2.5	217	4.6	3.7	0	0	0	0.08	5.68889e-05	0	0	1	4.75	150	80	2.2	4.6	4.2	195	15.5	0.19	81.6247	0.19	0.000762111	0	04/18/2003	1.24
423	03/24/1924	0	03/03/2003	78.9945	0	0	0	0	0	0	0	16.7969	0	0	0	2.11781	0	0.0294142	120	80	1	15.4	4	183	5.8	4.18	0	1	0	1	0.111111	0.0138889	1	3	2.14722	110	60	3.6	5.8	3.14	151	11.5	0.9	81.1123	0.9	0.081	0.00711111	03/03/2003	1.39
424	10/24/1948	0	04/14/2003	54.5069	0	0	0	0	0	0	0	30.0433	0	0	0	2	2.76111	2.76111	160	80	0.2	13	3.1	202	5.3	3.9	0	1	0	0.2	0.000888889	0	1	4	4.76111	110	70	3.6	5.3	4.2	218	13.6	0.6	56.5069	0.6	0.024	0.000111111	04/14/2003	1.32
425	06/26/1926	0	04/24/2003	76.8795	0	0	0	0	0	0	0	23.8054	0	0	0	2	2.73333	2.73333	170	90	0.19	12.9	3.3	226	5.8	4.5	0	0	0	0.19	0.000762111	0	0	1	4.73333	150	80	3.5	5.8	3.5	211	12.6	0.12	78.8795	0.12	0.000192	0	04/24/2003	1.52
426	08/03/1922	0	01/20/2003	80.5205	0	0	0	0	0	0	0	34.6476	2	1	1	1.80274	0.1	0.088927	210	100	0.54	12.1	3.9	193	4.5	3.7	0	1	0	0.54	0.017496	7.11112e-06	1	5	1.89167	160	80	4	4.5	3.41	193	11.5	0.6	82.3233	0.6	0.024	0.000111111	01/20/2003	1.66
427	04/24/1923	1	06/06/2003	80.1726	0	1	0	0	0	1	0	23.6244	0	0	0	2.24384	2.37005	2.37005	140	70	0.43	13.2	3.9	239	3.3	3.63	0	0	0	0.43	0.00883411	0	0	3	4.61389	120	80	3.5	3.3	3.9	185	11.8	0.59	82.4164	0.59	0.0228199	8.09999e-05	06/06/2003	2.91
428	08/06/1934	0	03/27/2003	68.6849	0	1	0	0	0	1	0	36.5922	0	0	0	2	2.81111	2.81111	160	90	0.6	11.7	2.8	198	5.3	3.85	0	1	0	0.6	0.024	0.000111111	1	3	4.81111	140	80	3.5	5.3	3.5	175	10.4	0.59	70.6849	0.59	0.0228199	8.09999e-05	03/27/2003	1.68
429	02/19/1956	1	04/20/2003	47.1973	0	0	0	0	0	0	0	28.2451	1	0	0	1.70959	1.16819	2.99178	160	100	3.6	15.2	4	273	5.8	3.905	1	0	0	3.6	2.26667	0.875	1	6	2.87778	130	80	4.9	5.8	3.6	162	11.4	2.81	48.9069	2.81	1.47705	0.546024	04/20/2003	2.93
430	01/01/1923	1	07/26/2001	78.6192	0	0	0	0	0	0	0	24.8016	0	0	0	2	2.19444	2.19444	150	85	0.12	13.7	2.9	192	7.7	3.74	0	0	0	0.12	0.000192	0	0	1	4.19444	140	80	2.9	7.7	4	178	13.5	0.5	80.6192	0.5	0.0138889	0	07/26/2001	3.5
431	12/01/1928	1	01/14/2003	74.1699	0	0	0	0	0	0	0	27.8159	0	0	0	1.83836	1.33109	1.33109	150	80	0.68	13	3.8	255	3.9	4.2	0	0	0	0.68	0.0349369	0.000648	0	5	3.16944	120	80	3.8	3.9	4.1	221	13	0.68	76.0082	0.68	0.0349369	0.000648	01/14/2003	3.3
432	10/29/1939	1	06/30/2002	62.7123	0	0	0	0	0	0	0	22.7732	0	0	0	2	3.56111	3.56111	130	100	0.6	14.2	3.5	217	3.9	3.95	1	0	0	0.6	0.024	0.000111111	1	4	5.56111	120	80	3.4	3.9	4.5	218	14.6	0.48	64.7123	0.48	0.012288	0	06/30/2002	2.34
433	02/01/1951	1	01/15/2003	51.989	1	0	0	0	0	0	0	26.4915	1	0	0	1.53425	0	3.4274	175	90	3	12.7	5.2	227	8.1	3.9	1	0	0	3	1.66667	0.625	1	2	1.55556									53.5233				01/15/2003	4.4
434	02/28/1926	1	03/31/2003	77.137	0	0	0	0	0	0	1	24.1672	0	0	0	2	2.98333	2.98333	150	80	4.8	11	3.3	199	6.4	4.2	1	0	0	4.8	3.46667	1.375	1	6	4.98333	150	70	3.7	6.4	4.38	260	9.4	0.2	79.137	0.2	0.000888889	0	03/31/2003	2.1
435	10/24/1934	1	01/09/2003	68.2575	0	0	0	0	0	0	0	20.9366	0	0	0	2	3.23333	3.23333	140	80	0.3	12.5	3.5	194	7	4.5	1	0	0	0.3	0.003	0	1	6	5.23333	140	80	2.8	7	4.33	193	10.2	0.517	70.2575	0.517	0.0153543	5.45891e-07	01/09/2003	2.2
436	09/15/1925	1	01/13/2003	77.3808	0	0	0	0	0	0	0	34.0785	0	0	0	2	3.08333	3.08333	135	80	0.4	13.9	3.5	162	6.1	5.2	0	0	0	0.4	0.00711111	0	0	6	5.08333	150	80	3	6.1	5	137	11.8	0.5	79.3808	0.5	0.0138889	0	01/13/2003	2
437	10/21/1946	1	02/18/2003	56.3671	0	0	0	0	0	0	0	26.398	0	0	0	2	3.06389	3.06389	140	90	1.05	14.6	3.7	259	9.7	4.8	1	0	0	1.05	0.128604	0.0184687	1	5	5.06389	155	90	3.1	9.7	4.13	259	14.4	1.5	58.3671	1.5	0.354167	0.09375	02/18/2003	2.2
438	07/23/1923	1	03/28/2003	79.7342	0	0	0	0	0	0	0	31.0376	0	0	0	2	3.00833	3.00833	160	90	0.9	14.4	3.06	226	9.7	4.1	0	1	0	0.9	0.081	0.00711111	1	6	5.00833	120	70	3.4	9.7	4.5	125	12.2	0.9	81.7342	0.9	0.081	0.00711111	03/28/2003	1.36
439	05/01/1931	1	02/21/2003	71.8603	0	0	0	0	0	0	1	29.8985	0	0	0	2	3.04444	3.04444	150	80	0.42	14.6	3.5	189	6.7	4.3	0	0	0	0.42	0.008232	0	0	3	5.04444	130	80	3.1	6.7	4.2	177	14.6	0.4	73.8603	0.4	0.00711111	0	02/21/2003	1.85
440	11/04/1916	1	04/04/2003	86.4712	0	0	0	0	0	0	1	29.4688	1	0	0	1.3589	0	0	170	90	0.75	13.6	4.7	299	13.3	3.85	0	1	0	0.75	0.046875	0.00173611	1	3	1.37778									87.8301				04/04/2003	2.93
441	01/31/1927	1	05/09/2003	76.3205	0	0	0	0	0	0	0	25.3444	0	0	0	2	2.76389	2.76389	170	70	0.679256	12	3.5	191	7.5	4.1	0	1	0	0.679256	0.0348224	0.000640002	1	5	4.76389	160	80	3.4	7.5	4.3	163	11	0.18	78.3205	0.18	0.000648	0	05/09/2003	1.46
442	02/19/1930	1	06/06/2003	73.3425	0	0	0	0	0	0	1	35.5556	0	0	0	1.95616	1.94384	1.94384	125	70	0.28	13.2	3.2	249	9	4	0	1	0	0.28	0.00243911	0	1	6	3.9	125	80	3.5	9	4.81	222	13.6	0.73	75.2986	0.73	0.0432241	0.00135189	06/06/2003	1.6
443	02/18/1960	0	07/09/2003	43.4164	0	0	0	0	0	0	0	40.5426	0	0	0	2	2.79722	2.79722	150	100	0.95	15	3.9	176	8.9	3.52	0	0	0	0.95	0.0952639	0.010125	0	5	4.79722	140	90	3.8	8.9	4.3368	175	14	1.5	45.4164	1.5	0.354167	0.09375	07/09/2003	2.2
444	03/08/1947	1	07/07/2003	56.3699	0	0	0	0	0	0	1	27.102	0	0	0	2.23288	2.5699	2.5699	135	90	0.098	15.7	2.5	197	6.5	3.51	0	0	0	0.098	0.000104577	0	0	3	4.80278	125	80	3.3	6.5	3.6652	197	15.8	0.98	58.6027	0.98	0.104577	0.012288	07/07/2003	1.4
445	01/05/1924	1	07/14/2003	79.5753	0	0	0	0	0	0	1	29.3848	0	0	0	2.14795	2.63539	2.63539	140	90	0.7	11	3.8	183	6.1	3.8	1	0	0	0.7	0.0381111	0.000888889	1	3	4.78333	140	85	3.8	6.1	3.6075	199	11.4	0.28	81.7233	0.28	0.00243911	0	07/14/2003	1.9
446	03/02/1916	0	07/09/2003	87.411	1	0	1	0	0	1	1	25.4366	2	1	1	1.65479	0.1	0.036872	160	80	0.138	8.8	3	140	3.1	3.24	1	0	0	0.138	0.000292008	0	1	3	1.69167	160	80	3	3.1	2.4647	120	9.4	0.138	89.0658	0.138	0.000292008	0	07/09/2003	2.8
447	01/05/1926	0	06/16/2003	77.4959	1	0	0	0	0	0	0	22.2137	0	0	0	2	2.86111	2.86111	130	60	0	10.4	3.6	210	6.1	4.5	0	0	0	0	0	0	0	2	4.86111	130	60	2.7	6.1	3.5072	220	9.7	0.054	79.4959	0.054	1.7496e-05	0	06/16/2003	1.65
448	03/03/1929	1	07/09/2003	74.4	1	1	0	0	0	1	1	27.9421	0	0	0	2	0.294444	0.294444	130	90	0	14.9	5.3	210	4.2	4.22	0	0	0	0	0	0	0	3	2.29444	140	80	3.7	4.2	4.0896	190	13.2	0	76.4	0	0	0	07/09/2003	1.4
449	12/30/1920	0	06/16/2003	82.5151	0	0	1	0	0	1	0	27.0552	0	0	0	2.2137	2.64463	2.64463	180	60	0.1	10.7	4.5	205	7.6	4.13	0	1	0	0.1	0.000111111	0	1	3	4.85833	140	80	5	7.6	3.892	188	11.2	0.01	84.7288	0.01	1.11111e-07	0	06/16/2003	2.16
450	06/30/1930	0	07/07/2003	73.0685	0	0	0	0	0	0	0	34.4444	0	0	0	2	2.80278	2.80278	130	90	1.3	11.7	4.8	192	7.4	3.6	1	0	0	1.3	0.239611	0.0531389	1	3	4.80278	140	80	4.6	7.4	3.5784	201	11.3	1.5	75.0685	1.5	0.354167	0.09375	07/07/2003	2.13
451	01/20/1930	1	06/16/2003	73.4521	0	0	0	0	0	0	1	24.1633	0	0	0	2	2.86111	2.86111	150	70	0.36	13.3	3.88719	205	5.4	4	1	0	0	0.36	0.005184	0	1	1	4.86111	150	70	4	5.4	4.2032	180	12.5	0	75.4521	0	0	0	06/16/2003	2.27
452	05/06/1927	1	06/30/2003	76.2027	0	0	0	0	0	0	1	28.8678	0	0	0	2	1.68611	1.68611	160	80	0.14	11.7	3.4	234	5.3	4.5	1	0	0	0.14	0.000304889	0	1	1	3.68611	150	80	3.5	5.3	4.0158	190	10.3	0	78.2027	0	0	0	06/30/2003	1.5
453	04/13/1917	1	07/09/2003	86.2959	0	0	0	0	0	0	1	24.8668	0	0	0	2.24658	2.55065	2.55065	150	70	0	13.6	3	175	7.5	4.4	1	0	0	0	0	0	1	3	4.79722	140	80	3.6	7.5	4.2813	190	13.1	0	88.5425	0	0	0	07/09/2003	1.69
454	05/01/1935	1	06/30/2003	68.211	0	0	0	0	0	0	1	25.2237	0	0	0	2	2.82222	2.82222	130	80	0.18	13.8	3.5	197	5.5	4.4	1	0	0	0.18	0.000648	0	1	3	4.82222	130	80	3.1	5.5	4.0843	198	13.5	0.18	70.211	0.18	0.000648	0	06/30/2003	2.29
455	03/09/1934	0	06/26/2003	69.3452	1	0	0	0	0	0	0	29.7578	0	0	0	2	2.83333	2.83333	150	70	0.15	12.2	3.54411	198	6.9	3.8	1	0	0	0.15	0.000375	0	1	2	4.83333	140	70	3.8	6.9	2.7	199	12.1	0	71.3452	0	0	0	06/26/2003	1.21
456	03/13/1932	1	07/07/2003	71.3644	1	0	0	0	0	0	1	25.3633	1	0	0	2.24658	0.950647	2.2411	130	70	2.1	13.1	3.8	236	5.3	4.4	0	1	0	2.1	0.807167	0.27025	1	3	3.19722	130	80	3.9	5.3	4.1544	188	11.7	0.0004	73.611	0.0004	7.11111e-12	0	07/07/2003	2.04
457	04/29/1938	0	07/07/2003	65.2329	1	0	0	0	0	0	0	28.4366	0	0	0	2.16712	2.43843	2.43843	140	95	1.82	10.7	4.3	190	4.9	3.01	1	0	0	1.82	0.577946	0.178973	1	3	4.60556	150	100	4.7	4.9	3.3977	177	11.7	0.091	67.4	0.091	8.37301e-05	0	07/07/2003	2.3
458	05/09/1937	1	07/07/2003	66.2055	1	1	0	0	0	1	0	29.3013	0	0	0	2.15342	2.64935	2.64935	140	90	0.11	16	2.8	145	8.8	3.65	0	0	0	0.11	0.000147889	0	0	3	4.80278	140	80	2.8	8.8	4.5982	124	16.8	0.06	68.3589	0.06	2.4e-05	0	07/07/2003	1.5
459	10/27/1921	1	07/07/2003	81.7479	0	0	0	0	0	0	1	25.2082	0	0	0	2.16986	2.63291	2.63291	140	80	0.176	14	5	177	6.8	4.4	0	1	0	0.176	0.000605753	0	1	3	4.80278	140	80	3.4	6.8	3.1374	145	13.2	0	83.9178	0	0	0	07/07/2003	1.6
460	02/03/1939	0	05/26/2003	64.3507	0	0	0	0	0	0	0	30.4867	0	0	0	2	2.91944	2.91944	130	80	0	13	4.2	232	8.3	4.3	1	0	0	0	0	0	1	6	4.91944	140	80	4.2	8.3	4.0736	192	12.6	0	66.3507	0	0	0	05/26/2003	1.38
461	02/22/1940	0	07/21/2003	63.4521	1	0	0	0	0	0	1	27.5391	0	0	0	2.11233	2.65156	2.65156	130	80	0.54	13	4.6	141	6.6	3.6	0	0	0	0.54	0.017496	7.11112e-06	0	2	4.76389	130	80	3.67104	6.6	3.5035	154	12	0.25	65.5644	0.25	0.00173611	0	07/21/2003	1.35
462	07/18/1918	1	07/07/2003	85.0274	1	1	0	0	0	1	1	24.8445	0	0	0	1.76986	3.03291	3.03291	170	80	0.042	12.3	3.38	177	5.15	4.2	1	0	0	0.042	8.232e-06	0	1	3	4.80278	150	80	4	5.15	3.892	125	11.9	0	86.7973	0	0	0	07/07/2003	1.92
463	01/20/1932	1	07/07/2003	71.5096	0	0	0	0	0	0	1	24.7751	0	0	0	2.19178	2.611	2.611	130	90	0.1	13.8	2.6	190	5.2	3.8	0	1	0	0.1	0.000111111	0	1	5	4.80278	140	90	3	5.2	4.0812	186	13.6	0	73.7014	0	0	0	07/07/2003	1.44
464	07/01/1937	1	06/23/2003	66.0219	0	0	0	0	0	0	0	34.3802	0	0	0	2.21096	2.63071	2.63071	120	80	1.58	13.3	3.8	180	5.7	3.58	1	0	0	1.58	0.405738	0.112869	1	3	4.84167	140	90	2.9	5.7	3.304	174	12.7	0	68.2329	0	0	0	06/23/2003	1.9
465	07/14/1928	1	07/21/2003	75.0685	1	1	0	1	0	1	1	24.9135	2	1	1	1.80822	0.308447	0.308447	150	80	0	10.3	3.94336	173	6.1		0	0	0	0	0	0	0	2	2.11667	140	80	3.94336	6.1	3.3596	92	9.9	0	76.8767	0	0	0	07/21/2003	3.04
466	03/25/1912	0	07/14/2003	91.3644	0	1	0	0	0	1	0	29.2969	2	1	1	2	0.4	0.4	120	70	0.1	9.6	4	196.783	5.38	3.69	1	0	0	0.1	0.000111111	0	1	3	2.4	120	70	3	5.38	3.3108	220	8.2	0.1	93.3644	0.1	0.000111111	0	07/14/2003	1.4
467	08/01/1926	1	03/27/2003	76.7041	0	0	0	0	0	0	1	23.7387	2	1	1	2	2.41111	2.41111	160	80	1.2	14.6	3.2	227	7.7	4	1	0	0	1.2	0.190667	0.037	1	5	4.41111	150	90	3.5	7.7	3.5	145	9.2	0	78.7041	0	0	0	03/27/2003	2.2
468	09/15/1930	1	05/29/2003	72.7507	0	0	0	0	0	0	1	23.1834	0	0	0	2.04658	2.82009	2.82009	150	80	0.3	13.3	2.8	230	6.3	4	1	0	0	0.3	0.003	0	1	3	4.86667	140	90	2.8	6.3	4	215	13.8	0	74.7973	0	0	0	05/29/2003	1.6
469	06/26/1951	0	06/23/2003	52.0274	0	0	0	0	0	0	0	23.4375	0	0	0	1.98356	2.81366	2.81366	130	80	0.49	7.9	4	176	5.7	3.19	1	0	0	0.49	0.0130721	0	1	5	4.79722	140	80	4.8	5.7	3.8	234	11.7	0.14	54.011	0.14	0.000304889	0	06/23/2003	3.1
470	10/21/1928	1	06/26/2003	74.7288	0	0	0	0	0	0	0	25.4581	0	0	0	2.03014	2.75875	2.75875	140	80	0.25	12.3	3.4	162	5.7	4.2	1	0	0	0.25	0.00173611	0	1	5	4.78889	140	90	3.6	5.7	3.6	153	11.1	0.1	76.7589	0.1	0.000111111	0	06/26/2003	1.8
471	01/31/1955	1	05/06/2003	48.3753	0	0	0	0	0	0	1	23.5294	1	0	0	1.12877	0	3.73425	120	70	2.2	12.1	3.9	188	7.8	4	1	0	0	2.2	0.895111	0.305889	1	5	1.63889									49.5041				06/05/2003	4.1
472	07/10/1926	1	09/25/2003	77.263	1	1	0	1	1	1	1	25.9095	3	0	1	0.975342	0	2.81096	180	90	3.3746	11.7	3.95	182	7	4.1	0	0	1	3.3746	2.04126	0.781082	0	5	1.20278									78.2384				09/25/2003	3.8
473	10/19/1966	0	07/10/2003	36.7479	0	0	0	0	0	0	0	23.3355	1	0	0	2.03288	1.58657	2.65205	120	70	0.7	13	4.2	210.706	6.9	4.25	1	0	0	0.7	0.0381111	0.000888889	1	4	3.61944	130	80	4.9	6.9	3.5	139	14.7	2	38.7808	2	0.722222	0.236111	07/10/2003	2.1
474	07/13/1975	0	04/22/2003	27.7945	0	0	0	0	0	0	0	20.5499	1	0	0	1.41918	0.475266	3.48219	130	80	0.1	9.7	5.5	195	5.7	4.3	0	0	1	0.1	0.000111111	0	0	6	1.89444	120	80	3.7	5.7	4.3351	258	10.4	0.8	29.2137	0.8	0.0568889	0.003	04/22/2003	3.6
475	05/20/1932	0	03/04/2003	70.9178	1	0	1	1	0	1	0	27.1809	1	0	0	0.715069	0	4.32055	130	80	1.8	12.3	4.1	233	11	3.56	0	1	0	1.8	0.562667	0.173	1	2	0.725									71.6329				04/03/2003	2.5
476	06/14/1933	1	06/26/2003	70.0795	0	0	0	0	0	0	1	25.7117	0	0	0	2.01644	2.77245	2.77245	140	80	0.35	12.9	3.2	181	4.6	3.5	0	1	0	0.35	0.00476389	0	1	3	4.78889	130	80	4	4.6	3.4	219	13	0	72.0959	0	0	0	06/26/2003	2.6
477	07/14/1935	0	06/24/2003	67.9918	0	0	0	0	0	0	1	31.9559	0	0	0	1.9589	2.83554	2.83554	130	80	0.73	11.1	3.5	241	5.1	3.55	1	0	0	0.73	0.0432241	0.00135189	1	5	4.79444	150	90	3.2	5.1	3.3	236	10.2	1	69.9507	1	0.111111	0.0138889	06/24/2003	2.57
478	08/30/1925	1	06/19/2003	77.8548	0	0	0	0	0	0	1	31.8339	2	1	1	1.95342	2.41324	2.41324	130	80	0.2	12.3	3.8	219	7.7	4.4	1	0	0	0.2	0.000888889	0	1	5	4.36667	130	70	3.9	7.7	3.6	175	11.2	0	79.8082	0	0	0	06/19/2003	1.7
479	11/28/1929	0	04/29/2003	73.4658	1	0	0	0	0	0	0	27.852	0	0	0	2.09315	2.85685	2.85685	120	80	0.7	10	4.6	180	2.3	4.5	0	0	0	0.7	0.0381111	0.000888889	0	2	4.95	135	80	4.5	2.3	3.6	176	10.3	1	75.5589	1	0.111111	0.0138889	04/29/2003	2.58
480	08/11/1920	1	07/10/2003	82.9671	1	0	0	0	0	0	0	31.1419	2	1	1	1.89589	1.65689	1.65689	130	70	3	13.5	4.39	199	4.46	3.927	1	0	0	3	1.66667	0.625	1	4	3.55278	150	70	3.6	4.46	3.9	248	13.8	0.5	84.863	0.5	0.0138889	0	07/10/2003	3.46
481	03/15/1917	1	10/25/2003	86.6712	0	0	0	0	0	0	1	23.5294	3	0	1	1.67671	1.66773	2.2	130	80	0.397798	15.4	2.8	149	5.1	3.74	0	0	0	0.397798	0.00699432	0	0	5	3.34444	130	70	3.2	5.1	3.3	162	14.6	0.38	88.3479	0.38	0.00609689	0	10/25/2003	2.6
482	03/26/1940	0	04/16/2003	63.0986	1	1	0	0	0	1	0	30.0781	3	0	1	2	0	2.81644	120	80	0.01	11.9	4.7	123	8.3	2.86	0	1	0	0.01	1.11111e-07	0	1	2	2									65.0986				04/16/2003	1.9
483	09/17/1939	1	09/30/2003	64.0795	1	0	1	1	1	1	1	27.7551	1	0	0	1.80274	1.42782	2.65753	150	80	1.1	13.6	4.29	159	5.3	3.74	1	0	0	1.1	0.147722	0.0238611	1	2	3.23056	170	90	4.3	5.3	3.9	111	10.3	2.8	65.8822	2.8	1.46711	0.541889	09/30/2003	2.91
484	10/23/1930	1	04/02/2003	72.4904	0	0	0	0	0	0	0	25	0	0	0	2	3.025	3.025	120	80	0.18	14.6	3.3	230	6.2	3.74	1	0	0	0.18	0.000648	0	1	4	5.025	130	80	2.9	6.2	4	191	13.5	0.29	74.4904	0.29	0.00270989	0	04/02/2003	1.5
485	10/08/1940	0	05/22/2003	62.6603	0	0	0	0	0	0	0	39.0625	0	0	0	2.08493	2.80118	2.80118	130	80	0.8	10.8	4.1	127	4.8	3.685	0	1	0	0.8	0.0568889	0.003	1	5	4.88611	140	80	4	4.8	4	188	10.7	1	64.7452	1	0.111111	0.0138889	05/22/2003	2.27
486	09/14/1940	1	09/02/2003	63.0082	0	1	0	1	0	1	1	25.6055	0	0	0	1.66849	2.93151	2.93151	140	80	1.35	14.9	4	207	7.11	3.795	1	0	0	1.35	0.266229	0.0622813	1	5	4.6	120	80	4	7.11	4	209	15.3	2	64.6767	2	0.722222	0.236111	09/02/2003	2.66
487	01/02/1927	0	07/17/2003	76.589	0	0	0	0	0	0	0	22.5069	0	0	0	2	2.73056	2.73056	110	60	0.28	9.7	4.1	256	5.2	4.125	0	1	0	0.28	0.00243911	0	1	4	4.73056	173	70	4.1	5.2	4.125	256	9.7	0.28	78.589	0.28	0.00243911	0	07/17/2003	2.14
488	01/13/1948	1	05/21/2003	55.389	0	0	0	0	0	0	1	27.8852	0	0	0	1.5	3.38889	3.38889	130	80	2.87	16.5	3.7	229	5.8	3.9	1	0	0	2.87	1.53679	0.570894	1	4	4.88889	140	80	3.5	5.8	3.5469	229	15.5	2.2	56.889	2.2	0.895111	0.305889	05/21/2003	1.7
489	05/23/1926	0	09/18/2003	77.3753	0	0	0	0	0	0	0	32.8125	0	0	0	1.70411	2.85145	2.85145	120	80	0.45	10.9	3.9	145	3.1	3.9	0	1	0	0.45	0.010125	0	1	5	4.55556	130	70	3.3	3.1	3.9	231	11.1	1	79.0795	1	0.111111	0.0138889	09/18/2003	2.58
490	08/18/1928	0	06/19/2003	74.8849	0	0	1	0	0	1	0	24.977	0	0	0	2	2.80833	2.80833	120	80	0.275498	11.7	4.5	293	2.9	4.4	1	0	0	0.275498	0.00232335	0	1	5	4.80833	120	90	4.5	2.9	4.4	293	11.7	0.275498	76.8849	0.275498	0.00232335	0	06/19/2003	2.06
491	01/03/1950	1	07/17/2003	53.5699	0	0	0	0	0	0	1	22.4914	0	0	0	1.87671	2.85384	2.85384	130	80	0.77	16.3	3.73725	240	4.7	3.9	1	0	0	0.77	0.0507259	0.002187	1	5	4.73056	120	80	3.3	4.7	4	256	15.7	1	55.4466	1	0.111111	0.0138889	07/17/2003	1.99
492	02/22/1927	0	05/22/2003	76.2959	1	0	0	1	0	1	0	25.6055	2	1	1	2.14247	2.20198	2.20198	140	80	0.6	11.4	3.5	187	7.4	3.6	0	0	1	0.6	0.024	0.000111111	0	2	4.34444	150	80	4.4	7.4	3.95	173	9.5	2.4	78.4384	2.4	1.07867	0.381	05/22/2003	2
493	10/30/1948	1	04/16/2003	54.4959	0	0	0	0	0	0	1	40.1547	1	0	0	2.16986	1.69125	2.74795	140	80	1.25	13.2	3.8	161	5.3	4.1	1	1	0	1.25	0.21441	0.0447049	1	5	3.86111	120	80	4.5	5.3	4.1	188	11.9	2	56.6658	2	0.722222	0.236111	04/16/2003	3.2
494	02/07/1936	1	07/17/2003	67.4849	0	0	0	0	0	0	1	23.7228	0	0	0	1.95616	1.05772	1.05772	130	70	0.3	13.8	4.2	225	5.1	3.8	0	1	0	0.3	0.003	0	1	6	3.01389	130	75	3.8	5.1	4.2	172	13.3	0.15	69.4411	0.15	0.000375	0	07/17/2003	2.28
495	03/23/1935	0	07/08/2003	68.3397	0	0	0	1	0	1	0	24.7409	0	0	0	1.88767	1.09288	1.09288	145	80	0.8	11.8	3.7	245	6.5	4.1	0	1	0	0.8	0.0568889	0.003	1	3	2.98056	145	85	3.3	6.5	3.5	235	11.5	1.1	70.2274	1.1	0.147722	0.0238611	07/08/2003	2.7
496	10/15/1958	1	07/13/2003	44.7726	0	0	0	0	0	0	0	26.7755	1	0	0	1.17808	0	3.2274	150	90	1.68	13.4	3.4	210	6.8	4.2	0	1	0	1.68	0.474443	0.138888	1	5	1.19444									45.9507				07/13/2003	3.9
497	11/27/1929	1	04/10/2003	73.4164	0	0	0	1	0	1	1	24.5675	0	0	0	2	1.28611	1.28611	125	70	0.53	12.8	3.2	222	6.1	3.5	1	0	0	0.53	0.0165419	2.99999e-06	1	3	3.28611	140	85	2.8	6.1	4.1	212	14.2	0.3	75.4164	0.3	0.003	0	04/10/2003	2.1
498	06/01/1934	1	05/16/2003	69.0027	0	1	0	1	0	1	1	25.0399	0	0	0	2.01096	1.11682	1.11682	110	70	0.34	15.6	3.1	201	7.3	5.1	1	0	0	0.34	0.00436711	0	1	3	3.12778	125	75	4.3	7.3	4	183	13.2	0	71.0137	0	0	0	05/16/2003	1.3
499	04/21/1942	1	05/08/2003	61.0877	0	0	0	0	0	0	1	25.4694	0	0	0	2.17808	1.08858	1.08858	120	70	2.1	11.8	4.1	210	6.7	3.2	1	0	0	2.1	0.807167	0.27025	1	4	3.26667	115	70	4.9	6.7	2.6	310	12.3	4.5	63.2658	4.5	3.16667	1.25	05/08/2003	2
500	11/15/1932	1	06/01/2003	70.589	1	0	0	0	0	0	1	27.0416	0	0	0	1.51781	3.49608	3.49608	140	70	2.3	13.9	3.5	174	6.4	3.6	1	0	0	2.3	0.985722	0.342861	1	2	5.01389	140	90	3.5	6.4	3.2	170	13.7	1.98	72.1068	1.98	0.705623	0.229478	06/01/2003	1.98
501	09/18/1924	0	07/01/2003	78.8356	0	0	0	0	0	0	0	24	0	0	0	1.56438	3.36617	3.36617	135	70	0.13	11	3.1	180	3.5	3.8	1	0	0	0.13	0.000244111	0	1	3	4.93056	145	95	2.5	3.5	4	199	11.6	0.13	80.4	0.13	0.000244111	0	07/01/2003	1.3
502	06/13/1943	1	09/01/2003	60.2603	1	0	0	1	0	1	1	27.5482	0	0	0	1.99452	2.76381	2.76381	140	80	2	12	3.6	137	3	3.5	1	0	0	2	0.722222	0.236111	1	2	4.75833	140	80	3.1	3	3.8	103	13.5	4.3	62.2548	4.3	2.96667	1.16667	09/01/2003	1.6
503	11/15/1928	1	06/01/2003	74.5918	0	0	0	1	0	1	0	21.7993	1	0	0	0.419178	0	4.52603	140	70	2	11	4.13	178	7.4	3.4	0	1	0	2	0.722222	0.236111	1	3	0.841667									75.011				06/01/2003	3.4
504	09/30/1947	0	09/01/2003	55.9589	0	0	0	0	0	0	0	27.6817	0	0	0	2	2.75833	2.75833	160	90	0.5	11.4	4.2	170	8.4	4	1	1	0	0.5	0.0138889	0	1	1	4.75833	130	80	5.5	8.4	3.6	180	11	0	57.9589	0	0	0	09/01/2003	2.8
505	01/24/1941	1	05/31/2003	62.389	0	0	0	0	0	0	0	27.3438	0	0	0	1.92329	3.09338	3.09338	150	80	3.4	13	3.3	186	8	3	1	0	0	3.4	2.06667	0.791667	1	5	5.01667	150	80	2.3	8	3	205	14	1.7	64.3123	1.7	0.488722	0.144361	05/31/2003	2.8
506	02/15/1937	1	09/01/2003	66.5863	1	1	0	0	0	1	1	33.0904	1	0	0	1.86027	0.953615	2.83288	150	80	3.3	13	3.3	210	6.2	3.9	1	1	0	3.3	1.96667	0.75	1	2	2.81389	150	80	4.5	6.2	3.4	177	12.7	4.7	68.4466	4.7	3.36667	1.33333	09/01/2003	2.7
507	12/05/1937	0	08/09/2003	65.7206	1	0	0	0	0	0	0	29.3848	1	0	0	2.16438	0.821727	2.59178	140	80	0.72	10.7	4.1	228	6.3	4.2	0	1	0	0.72	0.041472	0.00118311	1	2	2.98611	130	80	6.1	6.3	2.9	177	10.1	1.6	67.8849	1.6	0.419111	0.117889	08/09/2003	2.1
508	09/14/1939	1	08/09/2003	63.9452	1	1	0	1	0	1	0	34.7222	0	0	0	2	2.82222	2.82222	135	75	1.5	16	2.7	165	8.8	4	1	0	0	1.5	0.354167	0.09375	1	2	4.82222	130	70	3.2	8.8	3	207	16.9	0.34	65.9452	0.34	0.00436711	0	08/09/2003	2.3
509	06/21/1923	1	08/09/2003	80.189	1	1	0	0	1	1	1	25.3906	0	0	0	2.14521	2.67702	2.67702	160	80	1.5	9.8	3	200	3.6	3.1	1	0	1	1.5	0.354167	0.09375	1	2	4.82222	153	92	3.1	3.6	2.8	143	13.4	0.8	82.3342	0.8	0.0568889	0.003	08/09/2003	2.4
510	01/12/1923	0	08/13/2003	80.6384	1	1	0	1	1	1	0	35.3798	1	0	0	0.30137	0	4.44384	140	70	0.28	11.3	4.6	184	5.7	2.8	0	1	1	0.28	0.00243911	0	1	2	0.305556									80.9397				08/13/2003	2.9
511	07/18/1937	1	08/11/2003	66.1096	0	0	0	0	0	0	1	25.0995	0	0	0	2.09041	2.72626	2.72626	120	80	0.9	10.9	3.8	164	5.1	3	1	1	0	0.9	0.081	0.00711111	1	5	4.81667	150	75	3.2	5.1	4	168	11.1	0	68.2	0	0	0	08/11/2003	2.4
512	03/16/1925	1	09/12/2003	78.5452	0	1	0	1	0	1	1	21.2245	1	0	0	1.81096	2.46682	2.85206	145	80	0.9	11	3.4	143	4.9	3.1	0	1	0	0.9	0.081	0.00711111	1	3	4.27778	140	70	4.4	4.9	3.8	122	11.2	0.5	80.3562	0.5	0.0138889	0	09/12/2003	2.1
513	01/14/1936	0	05/19/2003	67.389	1	0	0	0	0	0	0	34.4842	0	0	0	1.58356	3.46644	3.46644	160	90	0.77	11.7	3.35	110	3.5	3.9	1	0	0	0.77	0.0507259	0.002187	1	2	5.05	130	70	3.9	3.5	3.8	184	12	1.33	68.9726	1.33	0.255415	0.0585406	05/19/2003	2.9
514	01/18/1920	1	09/23/2003	83.737	0	1	0	0	0	1	0	24.623	0	0	0	1.97534	2.72188	2.72188	130	70	0.11	11.3	2.7	167	3.2	3.6	1	0	1	0.11	0.000147889	0	1	5	4.69722	125	85	2.7	3.2	3.2	162	12.3	0.7	85.7123	0.7	0.0381111	0.000888889	09/23/2003	1.3
515	05/08/1931	1	06/30/2003	72.1945	0	0	0	0	0	0	0	21.875	0	0	0	1.99452	2.93881	2.93881	130	80	0.55	11.6	2.2	188	5.9	3.97	1	1	0	0.55	0.0184861	1.38889e-05	1	5	4.93333	125	80	3.3	5.9	3.6	208	12.4	0.84	74.189	0.84	0.065856	0.00436711	06/30/2003	1.8
516	01/03/1927	1	08/12/2003	76.6575	0	0	0	0	0	0	1	30.8248	0	0	0	1.83014	2.98375	2.98375	120	70	0.39	13.1	3.7	175	6.3	3.6	1	1	0	0.39	0.006591	0	1	6	4.81389	150	80	5.2	6.3	3.8	174	11.6	1.54	78.4877	1.54	0.379563	0.103115	08/12/2003	2.1
517	01/02/1953	1	07/12/2003	50.5562	0	0	0	0	0	0	1	21.6311	0	0	0	1.91507	2.98493	2.98493	130	80	0.26	11.5	4.03	153	6.8	3.6	1	0	0	0.26	0.00195289	0	1	5	4.9	110	70	3.7	6.8	3.1	157	10.8	0.2	52.4712	0.2	0.000888889	0	07/12/2003	4.1
518	04/25/1941	0	07/08/2003	62.2438	0	0	0	0	0	0	0	32.7694	1	0	0	2.03288	0	2.81096	150	100	0.610253	12.3	2.6	249	7.8	4.1	1	0	0	0.610253	0.0252515	0.000148912	1	5	2.06111									64.2767				07/08/2003	1.4
519	03/07/1926	1	05/24/2003	77.2658	0	0	0	0	0	0	1	25.7117	2	1	1	1.53973	0.935274	0.935274	160	70	0	10.1	3.5	171	8.6	4	0	1	0	0	0	0	1	5	2.475	140	60	2.5	8.6	3.3	203	11.8	0	78.8055	0	0	0	05/24/2003	1.25
520	11/01/1925	1	08/12/2003	77.8301	0	0	0	0	0	0	0	24.5675	2	1	1	2.02192	2.08642	2.08642	150	60	1.05	9.7	3.8	166	9.7	3.6	1	0	0	1.05	0.128604	0.0184687	1	3	4.10833	150	80	3.9	9.7	4	102	12.8	3	79.8521	3	1.66667	0.625	08/12/2003	1.8
521	09/21/1935	0	09/30/2003	68.0712	1	0	1	1	0	1	0	27.8852	0	0	0	1.74795	2.92983	2.92983	130	80	3.8	10	4	134	6.8	3.1	0	0	0	3.8	2.46667	0.958333	0	2	4.67778	160	80	4.1	6.8	3.5	158	12.5	0.8	69.8192	0.8	0.0568889	0.003	09/30/2003	2.1
522	01/20/1920	1	08/13/2003	83.6192	0	0	0	0	0	0	1	23.03	2	1	1	1.81644	1.62245	1.62245	120	60	0.69	12.7	2.3	100	5.5	4.6	0	1	0	0.69	0.036501	0.000762111	1	5	3.43889	130	80	4.1	5.5	3.7	83	9.6	0.8	85.4356	0.8	0.0568889	0.003	08/13/2003	2.7
523	09/03/1926	1	08/13/2003	76.9945	0	0	0	0	0	0	1	29.4076	0	0	0	1.87123	2.93988	2.93988	150	90	2	12.7	3.7	234	6.3	4	1	0	0	2	0.722222	0.236111	1	5	4.81111	140	80	4.2	6.3	4	201	11.7	0.6	78.8658	0.6	0.024	0.000111111	08/13/2003	3.2
524	10/06/1931	1	09/23/2003	72.0137	0	0	0	0	0	0	1	24.8889	1	0	0	2.03288	1.31157	2.2411	130	80	1.01	12.4	2.8	146	5.9	3.6	0	1	0	1.01	0.114478	0.0147389	1	5	3.34444	140	70	4.9	5.9	2.8	124	12.3	1.8	74.0466	1.8	0.562667	0.173	09/23/2003	2.1
525	03/07/1940	0	01/08/2003	62.8822	0	0	0	0	0	0	0	31.2175	0	0	0	2	1.46111	1.46111	130	80	0.6982	12.8	4	194	8.9	3.8	1	1	0	0.6982	0.0378179	0.000865104	1	4	3.46111	142	82	5.2	8.9	3.9	204	12.5	1.588	64.8822	1.588	0.411065	0.114866	01/08/2003	1.97
526	01/18/1924	1	04/17/2002	78.2986	0	0	0	0	0	0	1	25.2595	0	0	0	2.23288	1.98657	1.98657	139	82	0.2526	15.8	3.5	140	5.6	4.3	1	0	0	0.2526	0.00179084	0	1	6	4.21944	130	80	4.3	5.6	4.1	125	15.5	0.189	80.5315	0.189	0.000750141	0	04/17/2002	2.05
527	12/25/1930	1	05/28/2003	72.4712	0	0	0	0	0	0	0	20.7612	2	1	1	2	0.363889	0.363889	150	85	0.0245	13.5	2.4	212	5.6	4.61	1	0	0	0.0245	1.63401e-06	0	1	6	2.36389	150	75	5.1	5.6	4.5	200	14	0.1	74.4712	0.1	0.000111111	0	05/28/2003	1.42
528	08/01/1931	0	07/23/2002	71.0247	1	0	0	0	0	0	0	28.6048	3	0	1	2.09041	1.40959	1.78356	185	100	1.3	11.5	3.9	216	7	4.5	1	0	0	1.3	0.239611	0.0531389	1	2	3.5	145	85	4.6	7	3.8	227	10.5	5.035	73.1151	5.035	3.70167	1.47292	07/23/2002	2.02
529	07/02/1939	0	02/05/2003	63.6411	0	0	0	0	0	0	0	38.0548	0	0	0	2	4.15556	4.15556	150	70	0.9423	13	4.6	178	6.7	3.98	1	0	0	0.9423	0.0929662	0.00961409	1	6	6.15556	136	80	4.5	6.7	4.1	189	14.2	0.75	65.6411	0.75	0.046875	0.00173611	02/05/2003	1.19
530	01/09/1920	1	01/15/2002	82.074	0	0	0	0	0	0	0	25.8166	3	0	1	2.00274	0	1.15616	144	82	0.8939	11.6	3.6	184	5.5	4.3	1	0	0	0.8939	0.0793641	0.00679071	1	6	2.03056									84.0767				01/15/2002	2.72
531	01/20/1943	0	10/08/2002	59.7562	0	0	0	0	0	0	0	23.6244	1	0	0	1.39726	0	4.83836	145	85	0.2923	15.1	2.7	197	5.7	4.5	1	0	0	0.2923	0.00277488	0	1	6	1.41667									61.1534				10/08/2002	2.83
532	05/31/1966	0	11/26/2003	37.5151	0	0	0	0	0	0	0	22.4766	0	0	0	2.14521	3.19368	3.19368	120	80	0.7239	11.6	3.4	187	3.8	4.3	1	0	0	0.7239	0.0421496	0.00124715	1	1	5.33889	125	80	5.2	3.8	3.9	193	12.1	0.521	39.6603	0.521	0.0157134	1.029e-06	11/26/2003	2.93
533	12/26/1930	0	11/19/2002	71.9479	1	0	0	0	0	0	0	33.1111	0	0	0	2	4.37222	4.37222	155	80	0.0898	11.4	3.8	213	5.2	4	1	0	0	0.0898	8.04612e-05	0	1	5	6.37222	120	70	4.7	5.2	4.24	197	11.8	0.175	73.9479	0.175	0.000595486	0	11/19/2002	2
534	11/03/1957	0	06/11/2002	44.6329	0	0	0	0	0	0	1	25.3906	0	0	0	2.13699	4.68246	4.68246	120	77	1.0768	11	4.6	187	6.4	4.3	1	0	0	1.0768	0.138652	0.0212593	1	6	6.81944	120	70	4.9	6.4	3.9	190	11.5	0.85	46.7699	0.85	0.0682361	0.00476389	06/11/2002	2.78
535	01/08/1937	1	10/30/2002	65.8521	0	0	0	0	0	0	0	26.2346	0	0	0	2	4.42778	4.42778	123	75	0.05	14.3	4.1	228	7.1	4.8	0	0	0	0.05	1.38889e-05	0	0	5	6.42778	118	82	4.3	7.1	4.5	225	15	0.015	67.8521	0.015	3.75e-07	0	10/30/2002	1.4
536	06/06/1918	0	03/20/2002	83.8438	0	0	0	0	0	0	0	27.5556	2	1	1	2.2	2.98889	2.98889	175	90	0.0365	11.3	3.7	205	6	4.1	1	0	0	0.0365	5.40301e-06	0	1	3	5.18889	135	82	4.2	6	3.9	235	10.5	0.125	86.0438	0.125	0.000217014	0	03/20/2002	2.62
537	01/03/1929	1	03/21/2002	73.2603	0	0	0	0	0	0	0	24.1588	0	0	0	2.52329	4.52393	4.52393	164	92	0.0987	17.3	3.2	219	7	4.8	1	0	0	0.0987	0.000106834	0	1	4	7.04722	148	85	3.3	7	3.79	190	16.3	0.143	75.7836	0.143	0.000324912	0	03/21/2002	1.48
538	04/30/1919	1	10/22/2002	83.537	0	1	0	0	1	1	0	20.9572	3	0	1	1.86575	1.40091	1.49041	161	91	0.6457	11.8	3.7	222	5	3.8	0	0	0	0.6457	0.0299123	0.000343666	0	4	3.26667	160	110	3.3	5	4.1	221	12.3	4.2	85.4027	4.2	2.86667	1.125	10/22/2002	3.25
539	03/17/1924	1	10/16/2002	78.6356	1	0	0	0	0	0	0	27.8159	1	0	0	1.5726	0	4.6411	160	62	0.0954	11.9	3.5	159	3.9	4.4	0	1	0	0.0954	9.64723e-05	0	1	2	1.59444									80.2082				10/16/2002	2.74
540	12/13/1935	0	03/07/2002	66.2767	0	0	0	1	0	1	1	28.9062	1	0	0	2	0	4.82466	161	89	3.3	9.3	4	178	7.6	3.4	1	0	0	3.3	1.96667	0.75	1	6	2.11111									68.2767				03/07/2002	2.8
541	05/07/1924	0	04/01/2003	78.9534	0	0	0	0	0	0	0	24.5243	3	0	1	1.5589	0.26054	1.29041	130	80	1.8	10.5	3.7	208	5	4.2	1	0	0	1.8	0.562667	0.173	1	3	1.81944	140	90	3.7	5	4.2	208	10.5	1.8	80.5123	1.8	0.562667	0.173	04/01/2003	2.13
542	12/02/1929	0	03/13/2003	73.326	0	0	0	0	0	0	0	21.3675	1	0	0	2	2.41667	3.22466	130	70	0.3	11	4	204	4	4	0	1	0	0.3	0.003	0	1	5	4.41667	130	70	4.8	4	3.9	222	11	0.3	75.326	0.3	0.003	0	03/13/2003	3
543	05/01/1928	1	01/24/2003	74.7836	0	1	0	0	0	1	1	30.3192	0	0	0	2	1.45278	1.45278	120	80	0.1	12.4	3.6	168	3	4.3	1	0	0	0.1	0.000111111	0	1	3	3.45278	120	80	3.8	3	2.94	124	11	0.5	76.7836	0.5	0.0138889	0	01/24/2003	2.1
544	02/01/1959	0	03/28/2003	44.1808	0	0	0	0	0	0	0	25.9516	1	0	0	2	0.969445	3.18356	130	90	1.213	12	4.3	222	5.9	4.1	0	1	0	1.213	0.196697	0.038932	1	3	2.96944	170	100	4	5.9	2.68	199	11	1.1	46.1808	1.1	0.147722	0.0238611	03/28/2003	2.9
545	01/03/1928	1	03/20/2003	75.2603	0	0	0	0	0	0	0	24.2921	2	1	1	2	1.85833	1.85833	120	80	0.8	11	3.4	211	5	3.5	1	0	0	0.8	0.0568889	0.003	1	5	3.85833	130	80	3.6	5	2.652	170	10.8	0.4	77.2603	0.4	0.00711111	0	03/20/2003	1.6
546	05/06/1926	0	03/18/2003	76.9178	0	0	0	0	0	0	0	22.6562	1	0	0	2.23562	2.50883	2.97534	125	75	0.2	10	4.2	171	7	3.7	1	0	0	0.2	0.000888889	0	1	3	4.74444	125	70	4.2	7	2.94	171	11	0.8	79.1534	0.8	0.0568889	0.003	03/18/2003	2.1
547	05/02/1924	0	06/14/2003	79.1699	1	0	0	0	0	0	0	36.4444	2	1	1	1.71781	2.00164	2.00164	120	70	0.6	12	4	154	6	3.9	1	0	0	0.6	0.024	0.000111111	1	3	3.71944	150	80	5	6	2.34	133	13	0.8	80.8877	0.8	0.0568889	0.003	06/14/2003	2.5
548	06/21/1939	0	03/28/2003	63.811	1	0	0	0	0	0	0	21.7778	0	0	0	2.1863	3.08037	3.08037	150	80	0.1	11	4.6	263	6	4.4	1	0	0	0.1	0.000111111	0	1	2	5.26667	160	90	4.6	6	2.788	221	11	0.2	65.9973	0.2	0.000888889	0	03/28/2003	2.1
549	01/02/1946	1	10/09/2003	57.8055	0	0	0	0	0	0	1	29.0698	0	0	0	2.15342	2.56046	2.56046	160	90	0.7	14	3.4	262	8.6	4.7	1	0	0	0.7	0.0381111	0.000888889	1	5	4.71389	150	80	2.7	8.6	2.769	316	14	0.7	59.9589	0.7	0.0381111	0.000888889	10/09/2003	2
550	01/23/1931	0	04/22/2003	72.2932	0	0	1	0	0	1	0	21.7555	0	0	0	2.11233	3.07378	3.07378	130	70	0.1	11	4	280	3.7	4.1	1	0	0	0.1	0.000111111	0	1	5	5.18611	130	70	4	3.7	2.368	170	11	0.5	74.4055	0.5	0.0138889	0	04/22/2003	2.4
551	07/13/1950	0	10/20/2003	53.3069	0	0	0	0	0	0	0	26.5625	1	0	0	0.821918	0	3.79726	130	85	0.6	11	3.6	163	5	4.3	0	1	0	0.6	0.024	0.000111111	1	5	1.27222									54.1288				10/20/2003	3
552	09/01/1932	0	12/09/2003	71.3178	0	0	0	0	0	0	0	31.139	0	0	0	2.07671	0.562176	0.562176	150	80	0.018	13	3	237	6.5	3.7	1	0	0	0.018	6.48e-07	0	1	3	2.63889	120	80	5.6	6.5	4.5	142	10	3	73.3945	3	1.66667	0.625	12/09/2003	1.5
553	08/02/1931	1	09/13/2003	72.1644	1	1	0	0	0	1	0	23.6244	0	0	0	1.82466	2.91423	2.91423	140	80	2	10.5	3.6	180	5	3.6	1	0	0	2	0.722222	0.236111	1	2	4.73889	180	100	4.6	5	2.66	181	11.2	1.9	73.989	1.9	0.640611	0.203639	09/13/2003	2.7
554	05/18/1931	0	10/10/2003	72.4466	0	0	0	0	0	0	1	32.9796	0	0	0	1.77808	0.86914	0.86914	145	80	0.1	13	5.2	181	5	4.6	0	1	0	0.1	0.000111111	0	1	5	2.64722	150	90	4.4	5	2.432	182	12	0.6	74.2247	0.6	0.024	0.000111111	10/10/2003	2.2
555	06/18/1950	0	09/24/2003	53.3041	0	0	0	0	0	0	0	28.0428	0	0	0	2.2137	2.55297	2.55297	130	80	0.6	11	4.4	282	3.4	4.5	1	0	0	0.6	0.024	0.000111111	1	5	4.76667	140	80	3	3.4	2.924	140	11	0.6	55.5178	0.6	0.024	0.000111111	09/24/2003	1.43
556	04/25/1937	0	09/03/2003	66.4027	0	0	0	0	0	0	0	23.8369	0	0	0	1.76712	1.03843	1.03843	120	70	0.39	12	4.6	165	8	3.6	0	1	0	0.39	0.006591	0	1	4	2.80556	150	90	4	8	2.479	175	10.5	1.1	68.1699	1.1	0.147722	0.0238611	09/03/2003	2.6
557	04/27/1943	1	03/20/2003	59.937	1	0	0	0	0	0	1	33.2031	0	0	0	2	3.28333	3.28333	140	70	1.1	12	5	186	6	4	1	1	0	1.1	0.147722	0.0238611	1	3	5.28333	140	70	4	6	2.87	177	12	2	61.937	2	0.722222	0.236111	03/20/2003	1.9
558	07/01/1938	0	09/14/2003	65.2493	0	0	0	0	0	0	0	30.4867	0	0	0	2.24384	2.2895	2.2895	170	90	1.03	11	5	233	5	4.3	0	1	0	1.03	0.12141	0.0165381	1	3	4.53333	140	70	4.4	5	3.68	213	11	1.4	67.4931	1.4	0.294222	0.0721111	09/14/2003	2
559	06/27/1923	1	05/02/2003	79.9014	0	0	0	0	0	0	0	26.0262	0	0	0	2	1.50833	1.50833	120	70	0.2	14	4.4	155	5	4.1	0	1	0	0.2	0.000888889	0	1	3	3.50833	130	80	3.4	5	2.294	143	12	0.2	81.9014	0.2	0.000888889	0	05/02/2003	3
560	12/24/1936	1	04/24/2003	66.3753	0	0	1	0	0	1	0	24.2424	0	0	0	2.04931	3.05624	3.05624	140	70	0.1	13	3.9	254	6	4.8	1	0	0	0.1	0.000111111	0	1	3	5.10556	120	80	5	6	3.44	134	14	1.2	68.4247	1.2	0.190667	0.037	04/24/2003	1.5
561	09/14/1923	1	09/16/2003	80.0603	0	0	0	0	0	0	0	28.8811	1	0	0	0.873973	0	3.83836	140	70	0.1	13	3	209	5	3.7	1	0	0	0.1	0.000111111	0	1	6	1.38889									80.9342				09/16/2003	1.6
562	07/21/1934	0	09/20/2003	69.2137	0	0	0	0	0	0	0	21.6413	1	0	0	0.227397	0	4.47397	150	80	0.3	10	5.6	166	7	4	1	0	0	0.3	0.003	0	1	4	1.30556									69.4411				09/20/2003	3
563	07/23/1939	0	10/17/2003	64.2794	0	0	0	0	0	0	0	22.3081	0	0	0	1.66301	2.86754	2.86754	150	90	0.06	11	5	192	4	4.1	0	1	0	0.06	2.4e-05	0	1	6	4.53056	170	90	5.2	4	2.94	162	11	0.6	65.9425	0.6	0.024	0.000111111	10/17/2003	1.9
564	03/25/1957	1	12/10/2003	46.7425	0	0	0	0	0	0	0	27.5482	1	0	0	2.03014	1.01709	2.45479	120	80	2	12	5	220	6	3.6	1	0	0	2	0.722222	0.236111	1	4	3.04722	110	70	4.1	6	3.04	145	11.5	1.4	48.7726	1.4	0.294222	0.0721111	12/10/2003	2
565	07/01/1936	1	04/08/2003	66.8137	0	0	0	0	0	0	1	26.7755	0	0	0	2.12603	2.63508	2.63508	140	90	0.19	12.5	5.3	233	3.6	4.1	0	0	0	0.19	0.000762111	0	0	3	4.76111	115	80	3.4	3.6	3.3	170	12	0.7	68.9397	0.7	0.0381111	0.000888889	04/08/2003	2.6
566	03/19/1941	0	04/11/2003	62.1041	0	0	0	0	0	0	1	23.7812	0	0	0	2	2.75278	2.75278	160	100	0.3	13.1	3.5	217	6.1	3.3	1	0	0	0.3	0.003	0	1	5	4.75278	105	70	4.3	6.1	4.1	217	12.7	0.3	64.1041	0.3	0.003	0	04/11/2003	1.3
567	06/02/1924	1	04/15/2003	78.9205	0	0	0	0	0	0	0	26.6436	1	0	0	0.753425	0	3.92329	110	70	2.1	11.4	4.3	231	8.2	4.8	0	0	0	2.1	0.807167	0.27025	0	5	0.763889									79.674				04/15/2003	1.8
568	10/11/1927	0	04/20/2003	75.5753	0	0	0	0	0	0	0	24.977	0	0	0	1.83562	2.89216	2.89216	110	70	0.12	14.4	1.7	160	6.7	4.5	1	0	0	0.12	0.000192	0	1	5	4.72778	120	75	1.6	6.7	2.5	160	14	0.12	77.411	0.12	0.000192	0	04/20/2003	1.6
569	01/30/1930	0	04/24/2003	73.2794	0	0	0	0	0	0	0	31.6337	0	0	0	2	2.71667	2.71667	130	70	0.42	12	2.8	252	6.8	4.5	0	0	0	0.42	0.008232	0	0	6	4.71667	120	85	3.4	6.8	4.5	250	12	0.42	75.2794	0.42	0.008232	0	04/24/2003	1.7
570	01/25/1931	1	06/25/2003	72.463	0	0	0	0	0	0	0	28.3737	0	0	0	2	2.54444	2.54444	130	80	0.45	12.4	2.9	203	4.6	4.5	0	1	0	0.45	0.010125	0	1	6	4.54444	130	80	3.2	4.6	4.2	206	14.5	0.116	74.463	0.116	0.000173433	0	06/25/2003	1.4
571	04/01/1945	0	05/02/2003	58.1233	1	0	0	0	0	0	0	43.5556	0	0	0	2	2.69444	2.69444	100	70	0.17	12.8	4	240	3.5	4.5	0	1	0	0.17	0.000545889	0	1	2	4.69444	140	80	4.6	3.5	4.5	240	11.7	0.17	60.1233	0.17	0.000545889	0	05/02/2003	2.4
572	02/20/1920	1	05/04/2003	83.2575	0	0	0	0	0	0	0	28.6501	2	1	1	1.7589	1.78832	1.78832	120	70	0.4	14	3.7	198	4.9	3.2	1	0	0	0.4	0.00711111	0	1	5	3.54722	155	80	3.6	4.9	3.2	184	13.1	0.317	85.0164	0.317	0.00353945	0	05/04/2003	3.8
573	06/15/1927	1	06/22/2003	76.0712	0	0	0	0	0	0	0	28.0277	0	0	0	1.90137	2.65141	2.65141	140	70	0.3	12	3.7	267	6.6	4	0	0	0	0.3	0.003	0	0	5	4.55278	115	75	4	6.6	3.7	114	13	0.436	77.9726	0.436	0.00920909	0	06/22/2003	2.6
574	01/19/1927	1	06/23/2003	76.4767	0	0	0	0	0	0	1	25.1532	0	0	0	1.6411	2.9089	2.9089	150	100	0.6	14.3	3	268	7.3	4	1	0	0	0.6	0.024	0.000111111	1	4	4.55	130	80	3.2	7.3	4.1	207	11	0.629	78.1178	0.629	0.0276509	0.000238521	06/23/2003	1.6
575	08/18/1931	1	06/25/2003	71.9014	1	0	0	0	0	0	0	26.3146	1	0	0	0.578082	0	3.90411	130	70	2.3	11.6	3.1	240	5.4	4.9	1	0	0	2.3	0.985722	0.342861	1	2	0.586111									72.4794				06/25/2003	3.4
576	06/02/1936	0	06/28/2003	67.1151	0	0	0	0	0	0	0	27.993	1	0	0	0.712329	0	3.76164	110	80	2.34	12	2.5	203	3.5	4.5	0	0	0	2.34	1.02264	0.357986	0	6	0.722222									67.8274				06/28/2003	1.5
577	10/10/1927	0	06/29/2003	75.7699	0	0	0	1	1	1	0	30.8185	0	0	0	1.84384	2.6895	2.6895	125	70	1.8	12	4.5	198	5.7	3.8	1	0	0	1.8	0.562667	0.173	1	6	4.53333	130	90	4.3	5.7	3	231	13.4	0.101	77.6137	0.101	0.000114478	0	06/29/2003	0.97
578	12/28/1944	0	07/06/2003	58.5589	0	0	0	0	0	0	1	21.2084	1	0	0	0.515068	0	3.93699	150	90	0.8	8.4	5.2	198	3.7	4.5	0	1	0	0.8	0.0568889	0.003	1	4	0.522222									59.074				07/06/2003	1.7
579	05/20/1935	0	07/07/2003	68.1781	0	0	0	0	0	0	0	31.6242	1	0	0	0.454795	0	3.99452	120	80	2.11	13.1	6.2	177	5.4	4.8	0	0	0	2.11	0.815832	0.273749	0	5	0.461111									68.6329				07/07/2003	2.1
580	10/26/1927	0	07/15/2003	75.7699	0	1	0	0	0	1	0	29.0943	1	0	0	0.687671	0	2.36164	135	85	0.84	12.7	3.7	198	4.1	4.5	1	1	0	0.84	0.065856	0.00436711	1	3	0.697222									76.4575				07/15/2003	1.5
581	04/02/1929	1	05/16/2003	74.1699	0	0	0	0	0	0	0	28.3848	0	0	0	1.93425	2.72131	2.72131	140	80	0.1	12.5	5.4	191	6.4	4.8	0	1	0	0.1	0.000111111	0	1	5	4.65556	140	80	2.1	6.4	4.2	180	15.1	0.04	76.1041	0.04	7.11111e-06	0	05/16/2003	2.5
582	04/27/1959	0	12/17/2002	43.6712	0	0	0	0	0	0	0	35.6513	0	0	0	2	3.07222	3.07222	135	70	2.4	12.8	6.2	203	6.2	3.6	0	0	0	2.4	1.07867	0.381	0	6	5.07222	130	90	3.3	6.2	3.9	185	13.1	0.016	45.6712	0.016	4.55111e-07	0	12/17/2002	1.9
583	03/23/1956	0	09/19/2003	47.5233	0	0	0	0	0	0	0	22.6562	0	0	0	1.72055	2.58501	2.58501	150	90	0.5	11.1	6.8	224	5.4	2.6	1	0	0	0.5	0.0138889	0	1	5	4.30556	150	90	4.8	5.4	4.2	180	13.4	0.1	49.2438	0.1	0.000111111	0	09/19/2003	2
584	01/25/1920	1	09/20/2003	83.7096	0	0	0	0	0	0	0	25.6896	0	0	0	1.55616	2.74661	2.74661	140	85	1.2	10.9	3.4	240	6	4.5	0	0	0	1.2	0.190667	0.037	0	5	4.30278	130	75	3.2	6	3	162	10.3	0.11	85.2658	0.11	0.000147889	0	09/20/2003	2
585	11/19/1959	1	05/09/2003	43.4986	0	0	0	0	0	0	0	24.0569	1	0	0	1.19726	0	3.4137	140	85	0.55	13.1	4.8	217	5.4	3.2	0	0	0	0.55	0.0184861	1.38889e-05	0	6	1.21389									44.6959				05/09/2003	1.5
586	11/24/1914	1	04/10/2003	88.4356	0	0	0	0	0	0	0	29.2421	3	0	1	1.48493	0	0.331507	150	90	0.4	12.8	3.2	224	4.9	4.2	0	0	0	0.4	0.00711111	0	0	6	1.58611									89.9205				04/10/2003	3
587	06/01/1928	1	05/14/2003	75	1	0	0	0	0	0	0	24.3375	1	0	0	1.09041	0	3.50685	140	90	2.12	13.4	3.7	198	5.2	3.4	0	0	0	2.12	0.824526	0.277263	0	2	1.49722									76.0904				05/14/2003	1.4
588	06/12/1925	1	05/25/2003	78.0027	0	1	0	0	0	1	1	27.1809	1	0	0	0.805479	0	3.76164	130	95	0.31	10.8	4.8	238	5.8	4.5	1	0	0	0.31	0.00331011	0	1	6	0.816667									78.8082				05/25/2003	1.7
589	11/13/1928	0	05/28/2003	74.5863	0	0	0	0	0	0	0	23.4375	0	0	0	2.0274	0	0.0337141	150	90	0.9	10.9	4	266	2.5	3.9	0	0	0	0.9	0.081	0.00711111	0	6	2.06111	130	70	3.7	2.5	4.2	226	13	0.063	76.6137	0.063	2.7783e-05	0	05/28/2003	1.6
590	06/25/1947	1	06/06/2003	55.9863	0	0	0	0	0	0	0	35.5918	0	0	0	2.10411	2.49311	2.49311	170	80	0.34	9	3.8	182	4.9	4.4	1	0	0	0.34	0.00436711	0	1	4	4.59722	120	90	3.1	4.9	3.4	149	16.5	2.86	58.0904	2.86	1.52682	0.566743	06/06/2003	1.8
591	01/03/1963	1	06/08/2003	40.4548	0	0	0	1	0	1	1	25.1278	1	0	0	1.4	0	0	110	60	0.53	12	2.8	252	6.8	4.5	1	0	0	0.53	0.0165419	2.99999e-06	1	5	1.38611									41.8548				06/08/2003	4.6
592	08/24/1955	0	06/10/2003	47.8274	0	0	0	0	0	0	0	24.974	0	0	0	1.72329	2.86282	2.86282	110	80	0.85	10.2	2.9	198	3.7	3.2	0	0	0	0.85	0.0682361	0.00476389	0	6	4.58611	105	70	2.8	3.7	3.8	176	13.5	1.43	49.5507	1.43	0.311661	0.0783304	06/10/2003	1.6
593	07/29/1930	1	06/13/2003	72.9233	0	0	0	0	0	0	0	31.5334	0	0	0	1.91233	2.66545	2.66545	115	60	0.68	9.8	3.8	240	6	3.2	1	0	0	0.68	0.0349369	0.000648	1	5	4.57778	115	80	3.6	6	3.9	216	12.9	2.3	74.8356	2.3	0.985722	0.342861	06/13/2003	2.5
594	09/18/1943	0	06/14/2003	59.7781	0	0	0	0	0	0	0	34.8899	0	0	0	2	2.575	2.575	135	80	1.75	12.5	2.8	240	5.6	4.8	1	0	0	1.75	0.525174	0.15842	1	5	4.575	150	90	4	5.6	2.9	198	13	5	61.7781	5	3.66667	1.45833	06/14/2003	2.1
595	04/02/1922	0	06/16/2003	81.2603	0	0	0	0	0	0	0	27.5556	1	0	0	0.772603	0	3.73425	155	95	0.61	14.9	3.4	266	5.2	4.6	1	0	0	0.61	0.0252201	0.000147889	1	6	1.26389									82.0329				06/16/2003	1.5
596	06/24/1922	0	07/01/2003	81.074	1	0	0	0	0	0	0	17.0656	0	0	0	1.42192	0	0.0753045	145	90	0.9	12	3.7	202	5.8	2.7	0	0	0	0.9	0.081	0.00711111	0	6	1.49722	145	90	3.7	5.8	2.7	202	12	0.9	82.4959	0.9	0.081	0.00711111	07/01/2003	2.9
597	09/24/1952	0	02/01/2003	50.389	0	0	0	0	0	0	1	21.9899	0	0	0	2	2.94444	2.94444	110	70	1.84	12.8	4.5	260	6.2	2.6	1	0	0	1.84	0.593383	0.185025	1	3	4.94444	150	90	3.8	6.2	3.6	243	13.1	0.038	52.389	0.038	6.09689e-06	0	02/01/2003	1.3
598	11/02/1951	0	09/02/2003	51.8685	0	0	0	0	0	0	1	28.0404	0	0	0	2.18356	2.16922	2.16922	130	80	0.34	15.7	3.5	160	4.8	3.7	0	1	0	0.34	0.00436711	0	1	6	4.35278	115	85	3.9	4.8	3.9	188	13.8	0.15	54.0521	0.15	0.000375	0	09/02/2003	1.4
599	05/03/1924	1	09/04/2003	79.3918	0	0	0	0	0	0	1	29.7143	0	0	0	1.48767	2.85955	2.85955	160	90	0.352	13.5	3.6	150	6.2	3.8	1	1	0	0.352	0.00484602	0	1	5	4.34722	130	80	3.7	6.2	4	186	13.2	0.296	80.8794	0.296	0.00288159	0	09/04/2003	2.2
600	02/11/1927	1	09/06/2003	76.6192	0	0	0	0	0	0	1	24.0346	0	0	0	1.53973	2.80194	2.80194	130	75	0.079	14	2.9	195.451	4.4	3.5	0	0	0	0.079	5.47821e-05	0	0	5	4.34167	110	70	2.3	4.4	3.4	185	14	0.161	78.1589	0.161	0.000463698	0	09/06/2003	1.25
601	02/24/1933	1	09/11/2003	70.5918	0	0	0	0	0	0	1	28.0102	0	0	0	1.43014	2.89764	2.89764	130	80	0.33	12.8	3.2	202.457	6.1	4.5	1	0	0	0.33	0.003993	0	1	6	4.32778	130	80	3.6	6.1	3.7	202.457	13.6	0.24	72.0219	0.24	0.001536	0	09/11/2003	1.5
602	04/14/1922	1	09/12/2003	81.4685	1	1	0	0	0	1	0	25.6369	0	0	0	1.48493	2.84007	2.84007	150	90	0.755	9.1	4.5	152	6.4	4	1	0	0	0.755	0.0478188	0.00184237	1	2	4.325	145	80	3.9	6.4	3.4	164	11.3	2.8	82.9534	2.8	1.46711	0.541889	09/12/2003	3
603	04/02/1942	0	09/13/2003	61.4904	0	0	0	0	0	0	0	20.3954	0	0	0	1.59726	2.72496	2.72496	130	90	0.939	12.6713	3.7	196.853	5.4	3.7	1	0	0	0.939	0.0919929	0.0094005	1	5	4.32222	120	90	4.1	5.4	3.4	246	13	1.484	63.0877	1.484	0.344231	0.0901154	09/13/2003	1.8
604	08/03/1929	1	10/07/2003	74.2274	1	0	0	1	1	1	1	27.2122	3	0	1	1.3	0	0	180	100	8	14.1	5.8	166	9.5	3.5	1	0	0	8	6.66667	2.70833	1	2	1.29444									75.5274				10/07/2003	2
605	08/31/1920	1	09/23/2003	83.1178	0	0	0	0	0	0	1	25.2493	0	0	0	1.7726	0.580175	0.580175	120	60	0.96	12.5	4.7	204	5.1	4	1	0	0	0.96	0.098304	0.0108151	1	3	2.35278	140	50	3.1	5.1	3.9845	219	11.9	2	84.8904	2	0.722222	0.236111	09/23/2003	3.1
606	07/07/1930	0	06/20/2003	73.0027	1	0	0	0	0	0	0	28	0	0	0	2.04384	2.80616	2.80616	140	85	0.029	13	3.9	155	4.9	3.8	0	1	0	0.029	2.70989e-06	0	1	6	4.85	125	70	4.2	4.9	4.35	231	13.5	0.028	75.0466	0.028	2.43911e-06	0	06/20/2003	1.6
607	06/18/1923	1	06/27/2003	80.0795	0	1	0	0	0	1	1	23.03	0	0	0	2.19452	2.63603	2.63603	120	60	0.27	11.4	2.7	219	8.6	4.3	0	0	1	0.27	0.002187	0	0	5	4.83056	140	60	6.8	8.6	3.796	240	11.2	0.27	82.274	0.27	0.002187	0	06/27/2003	2.3
608	11/02/1930	0	09/02/2003	72.8822	0	1	0	0	0	1	0	28	0	0	0	2.07671	2.56773	2.56773	165	85	0.14	10.9	3.5	207	6.7	4	1	0	0	0.14	0.000304889	0	1	6	4.64444	140	90	3.1	6.7	4.489	169	10.5	0.087	74.9589	0.087	7.3167e-05	0	09/02/2003	1.8
609	02/10/1936	0	09/09/2003	67.6247	0	0	0	0	0	0	0	23.0112	0	0	0	2.11233	2.51267	2.51267	120	85	0.373	11.6	3.6	193	7.1	4.1	1	0	0	0.373	0.00576612	0	1	3	4.625	120	80	4.1	7.1	4.292	228	11.4	0.373	69.737	0.373	0.00576612	0	09/09/2003	1.5
610	01/10/1941	0	05/13/2003	62.3781	0	0	0	0	0	0	0	26.0226	1	0	0	2	1.05833	1.63836	120	80	3	10.3	4.7	119	7.4	4.1	0	1	0	3	1.66667	0.625	1	6	3.05833	110	60	6.1	7.4	3.8	162	9.6	3	64.3781	3	1.66667	0.625	05/13/2003	2.7
611	04/26/1921	1	08/05/2003	82.3315	0	0	0	0	0	0	1	28.0816	0	0	0	2.18356	2.54144	2.54144	125	60	0	13.5	4.5	246	5.7	4.2	0	0	0	0	0	0	0	1	4.725	130	70	4.2	5.7	4.05	229	13.6	0.035	84.5151	0.035	4.76389e-06	0	08/05/2003	2.1
612	04/09/1937	1	12/16/2003	66.7315	0	0	0	0	0	0	0	25.0399	0	0	0	2.08767	0.828995	0.828995	120	65	0.128	13	3	182	6.4	3.5	0	1	0	0.128	0.000233017	0	1	6	2.91667	100	60	2.6	6.4	3.8624	209	13	0.128	68.8192	0.128	0.000233017	0	12/16/2003	2.7
613	09/24/1920	1	11/25/2003	83.2247	1	0	0	0	0	0	0	29.5457	2	1	1	1.80548	0.380632	0.380632	110	60	0.273	11.3	3.3	182	7.1	3.8	0	0	1	0.273	0.00226071	0	0	6	2.18611	130	60	5.2	7.1	4.55	128	10.6	0.094	85.0301	0.094	9.22871e-05	0	11/25/2003	2.4
614	02/13/1932	1	06/17/2003	71.389	0	1	0	1	0	1	0	25.1953	1	0	0	2.21096	0.997374	1.33151	130	70	2.5	11.5	4.6	213	6.7	3.7	1	0	0	2.5	1.17361	0.420139	1	3	3.20833	110	60	4.1	6.7	4.1331	176	9.9	2.5	73.6	2.5	1.17361	0.420139	06/17/2003	2.1
615	07/27/1951	1	06/13/2003	51.9151	1	0	1	0	0	1	0	23.4375	0	0	0	2.10959	2.75986	2.75986	130	80	0.5	12.4	5	196	6.5	3.9	0	0	0	0.5	0.0138889	0	0	2	4.86944	140	80	4.4	6.5	4.86	184	11.2	0.05	54.0247	0.05	1.38889e-05	0	06/13/2003	2.25
616	09/25/1922	0	10/31/2003	81.1534	0	0	0	0	0	0	0	24.8889	1	0	0	1.91233	2.37934	2.50685	160	60	0.3	12.3	5.3	128	4.8	4.2	0	1	1	0.3	0.003	0	1	6	4.29167	110	50	4.1	4.8	3.528	149	10.8	0.247	83.0658	0.247	0.00167436	0	10/31/2003	2.9
617	11/20/1915	0	07/11/2003	87.6986	0	1	0	0	0	1	0	21.5492	0	0	0	2.16438	2.62728	2.62728	140	80	0	11	3.7	127	6.7	3.5	0	1	0	0	0	0	1	6	4.79167	140	60	4.5	6.7	4.118	233	10.3	0	89.863	0	0	0	07/11/2003	1.8
618	12/16/1926	1	07/04/2003	76.6	0	1	0	0	0	1	1	24.9135	0	0	0	2.23836	2.57275	2.57275	140	60	0.16	10	4.8	171	7.7	4.2	0	0	0	0.16	0.000455111	0	0	5	4.81111	140	80	3.4	7.7	4.209	172	11.4	0.024	78.8384	0.024	1.536e-06	0	07/04/2003	3.7
619	05/07/1925	1	02/21/2003	77.8466	0	0	0	0	0	0	1	26.2346	0	0	0	1.82192	3.35864	3.35864	100	90	0	12.4	2.8	161	5	4	0	0	0	0	0	0	0	5	5.18056	130	80	3.9	5	4.2504	178	12.5	0	79.6685	0	0	0	02/21/2003	2.2
620	06/08/1955	1	06/20/2003	48.0658	0	0	0	0	0	0	0	27.2122	0	0	0	2	2.85	2.85	130	90	0.198	13.9	2.9	198	10.9	4.4	1	0	0	0.198	0.000862488	0	1	5	4.85	120	80	2.9	10.9	3.976	240	15	0.191	50.0658	0.191	0.000774208	0	06/20/2003	2.3
621	02/17/1938	1	01/18/2003	64.9616	0	0	0	1	0	1	0	22.9481	0	0	0	2	3.52778	3.52778	140	90	0.72	11.7	3.9	242	6.1		0	0	0	0.72	0.041472	0.00118311	0	1	5.52778	150	90	3.5	6.1	3.7	203	12.8	0.72	66.9616	0.72	0.041472	0.00118311	01/18/2003	2.09
622	08/10/1940	1	04/01/2003	62.6822	0	0	0	0	0	0	1	27.2122	1	0	0	1.95616	1.08828	2.79726	150	80	0.15	13.8	3.6	295	7.9	3.9	0	1	0	0.15	0.000375	0	1	3	3.04444	150	90	5.3	7.9	3.4	279	12.3	10.5	64.6384	10.5	9.16667	3.75	04/01/2003	3.04
623	03/19/1930	0	05/20/2003	73.2192	0	0	0	0	0	0	0	24.4646	1	0	0	2	0.547222	3.11781	150	90	0.25	10.9	4.2	198.674	5.6	3.96	0	1	0	0.25	0.00173611	0	1	3	2.54722	160	80	3.9	5.6	4.8	170	11.3	2.9	75.2192	2.9	1.56672	0.583361	05/20/2003	2.24
624	12/20/1936	0	05/27/2003	66.4767	0	0	0	0	0	0	0	28.699	2	1	1	2	2.37222	2.37222	140	90	0.251103	10.7	3.80404	167	5.8	3.9	1	0	0	0.251103	0.00175919	0	1	5	4.37222	160	90	3.98763	5.8	4	167	10.2	0.25	68.4767	0.25	0.00173611	0	05/27/2003	1.6
625	08/01/1938	1	11/03/2002	64.3014	1	0	0	1	0	1	1	38.6427	0	0	0	2.01918	0.864155	0.864155	140	100	1	15.2	5.4	220	6.5	4.5	1	0	0	1	0.111111	0.0138889	1	2	2.88333	170	100	3.3814	6.5	4.5	209	16.9	3	66.3205	3	1.66667	0.625	11/03/2002	1.37
626	09/16/1951	1	07/01/2003	51.8247	1	0	0	0	0	0	1	39.7924	1	0	0	2	0.372222	3.00274	150	90	2.75276	11.4	4.8	199	4.7	4.6	1	0	0	2.75276	1.42026	0.522401	1	2	2.37222	130	90	5.9	4.7	4.1662	199	12.6	1.75	53.8247	1.75	0.525174	0.15842	07/01/2003	3.8
627	11/07/1923	0	03/25/2003	79.4329	0	1	0	0	0	1	0	27.2122	3	0	1	2	1.06667	3.00548	130	80	0.75	12.7	5.1	198	4.1		0	1	0	0.75	0.046875	0.00173611	1	4	3.06667	170	90	4.4	4.1	3.4	257	11.7	0.15	81.4329	0.15	0.000375	0	03/25/2003	2.67
628	08/07/1950	1	06/18/2003	52.8986	0	0	0	0	0	0	0	32.0312	0	0	0	2.13151	2.97683	2.97683	140	100	0.374086	16.5	3.1	199	4.3		1	0	0	0.374086	0.00581665	0	1	3	5.10833	140	90	3.2	4.3		168	14.1	0.45	55.0301	0.45	0.010125	0	06/18/2003	2.6
629	05/30/1957	0	04/16/2003	45.9096	0	0	0	0	0	0	0	23.5078	0	0	0	2	3.28333	3.28333	130	80	0	12.7	3.80037	198	6.9		1	0	0	0	0	0	1	4	5.28333	130	85	2.6	6.9		198	13.9	0	47.9096	0	0	0	04/16/2003	1.7
630	09/17/1928	1	11/21/2002	74.2274	1	0	0	0	0	0	1	27.2122	0	0	0	2	3.68889	3.68889	135	80	0.24563	13.9	4	214	6	3.905	1	0	0	0.24563	0.00164665	0	1	2	5.68889	135	80	4	6	4.4	149	14.6	0.24563	76.2274	0.24563	0.00164665	0	11/21/2002	2.1
631	01/10/1969	1	03/26/2003	34.2274	1	0	0	0	0	0	1	25.4327	0	0	0	2	3.34167	3.34167	140	85	1.5	11.6	7	179	6.3		0	1	0	1.5	0.354167	0.09375	1	2	5.34167	150	85	5	6.3		151	10.1	0.75	36.2274	0.75	0.046875	0.00173611	03/26/2003	2.38
632	07/06/1929	1	01/24/2003	73.6027	0	0	0	0	0	0	0	27.7344	1	0	0	1.75616	3.20217	3.67945	180	90	0.485	12.4	3.9	194.751	4.5	3.4	1	0	0	0.485	0.012676	0	1	3	4.95833	170	80	5.1	4.5	3.4	194.751	13.9	0.47	75.3589	0.47	0.0115359	0	01/24/2003	3.67
633	07/20/1926	0	01/18/2003	76.5507	0	0	0	0	0	0	0	27.2122	0	0	0	2	3.52778	3.52778	180	110	0.088	13	3.74	198.254	6.1	3.9	1	0	0	0.088	7.57191e-05	0	1	3	5.52778	140	85	3.7	6.1	3.4	206	12.6	0.088	78.5507	0.088	7.57191e-05	0	01/18/2003	1
634	09/23/1936	1	03/04/2003	66.4877	0	0	0	0	0	0	1	21.6333	0	0	0	2.1863	3.21648	3.21648	150	90	0.76	10	2.9	198.954	5.5	4	1	0	0	0.76	0.0487751	0.00195289	1	3	5.40278	170	95	3	5.5	4	128	11	0.76	68.674	0.76	0.0487751	0.00195289	03/04/2003	2.8
635	05/06/1927	1	04/03/2003	75.9616	0	0	0	0	0	0	1	26.5796	0	0	0	1.5	3.81944	3.81944	130	80	0.76	14.1	3.64675	198	7.5		0	0	0	0.76	0.0487751	0.00195289	0	3	5.31944	130	80	2.5	7.5	4.1	198	10.8	0.76	77.4616	0.76	0.0487751	0.00195289	04/03/2003	1.7
636	03/29/1927	1	07/08/2003	76.3288	0	1	0	0	0	1	0	27.2122	2	1	1	2.20548	0.31952	0.31952	140	80	0.76	12.931	3.3	198	2.7		1	0	0	0.76	0.0487751	0.00195289	1	3	2.525	150	80	5.4	2.7		152	11.9	0.76	78.5342	0.76	0.0487751	0.00195289	07/08/2003	1.9
637	07/30/1955	1	03/24/2003	47.6822	0	0	0	0	0	0	0	21.4536	1	0	0	1.72603	1.42675	3.54795	110	75	0.99	11.9	3.9	198	5.8		1	0	0	0.99	0.107811	0.0130721	1	4	3.15278	105	70	4.4	5.8	3.4	140	13.9	0.97	49.4082	0.97	0.101408	0.0115359	03/24/2003	2.35
638	08/02/1929	0	05/08/2003	73.8137	0	0	0	0	0	0	0	32.3844	1	0	0	2	1.725	3.15068	130	80	0.6	11.1	3.5	260	6.4	3.245	1	0	1	0.6	0.024	0.000111111	1	1	3.725	150	90	3.9	6.4	4.2	245	11.1	0.54	75.8137	0.54	0.017496	7.11112e-06	05/08/2003	2.38
639	06/04/1934	0	05/07/2003	68.9699	0	0	0	0	0	0	0	22.806	0	0	0	1.84384	3.38116	3.38116	140	85	0.7	13.9	4.8	228	5.1	4.1	0	0	0	0.7	0.0381111	0.000888889	0	5	5.225	120	80	3.6	5.1	4.4	208	13.9	0.7	70.8137	0.7	0.0381111	0.000888889	05/07/2003	1.16
640	07/22/1956	0	04/22/2003	46.7808	0	0	0	0	0	0	0	32.1915	0	0	0	2	3.26667	3.26667	130	90	0.720035	12.2	3.2	138	4.9	4	0	1	0	0.720035	0.0414781	0.00118368	1	1	5.26667	130	90	5.5	4.9	3.7	137	11	0.475	48.7808	0.475	0.011908	0	04/22/2003	1.9
641	01/04/1944	1	06/04/2003	59.4548	0	0	0	0	0	0	0	31.4627	0	0	0	2	1.325	1.325	140	90	0	15.1	4	198	5		0	1	0	0	0	0	1	3	3.325	125	88	3.9	5	4.6	198	15.4	0	61.4548	0	0	0	06/04/2003	1.54
642	08/13/1933	0	03/14/2003	69.6301	1	0	0	0	0	0	0	38.8585	1	0	0	2	1.03056	2.80274	185	105	0.7	9.7	3.8	197.133	4.6	3.74	0	0	0	0.7	0.0381111	0.000888889	0	5	3.03056	140	80	3.8	4.6	4.2	134	10.8	0.7	71.6301	0.7	0.0381111	0.000888889	03/14/2003	2.7
643	11/20/1924	0	11/13/2002	78.0329	0	0	0	0	0	0	0	32.0161	0	0	0	2	2.03056	2.03056	140	75	0	12	3.6	192.999	6.4	3.15	0	1	0	0	0	0	1	5	4.03056	120	70	3.46332	6.4	4	175	11.6	0	80.0329	0	0	0	11/13/2002	1.4
644	08/15/1926	0	06/05/2003	76.8575	0	0	0	0	0	0	0	24.9896	1	0	0	2	1.575	3.07397	140	80	0.15	12	3.6	223	5.4	4	0	0	0	0.15	0.000375	0	0	3	3.575	110	70	3.6	5.4	3.6	192	10.6	0.15	78.8575	0.15	0.000375	0	06/05/2003	2.27
645	11/21/1910	0	02/04/2003	92.2685	0	0	0	0	0	0	0	26.2713	0	0	0	1.64932	2.05902	2.05902	140	70	0.76	12.9	3.74	198	6.3		0	0	1	0.76	0.0487751	0.00195289	0	3	3.70833	130	80	3.68441	6.3	2.5	198	10	0.76	93.9178	0.76	0.0487751	0.00195289	02/04/2003	1.28
646	07/19/1923	0	03/18/2003	79.7178	1	0	0	0	1	1	0	36.0976	0	0	0	2	1.61944	1.61944	130	50	1.65	13.8	3.74	196	4.2	4.2	1	0	0	1.65	0.453354	0.130844	1	2	3.61944	135	75	3.32448	4.2	4.2	135	11.3	1.65	81.7178	1.65	0.453354	0.130844	03/18/2003	1
647	09/16/1933	1	05/26/2003	69.737	0	0	0	0	0	0	1	29.474	0	0	0	2	1.53889	1.53889	150	90	0.7	14.2	3.6	198.254	5.1	3.9	0	0	0	0.7	0.0381111	0.000888889	0	5	3.53889	150	90	3	5.1	4.2	198.254	17	0.7	71.737	0.7	0.0381111	0.000888889	05/26/2003	3.8
648	05/26/1955	1	06/17/2003	48.0932	0	0	0	0	0	0	1	30.7109	0	0	0	1.84932	3.2618	3.2618	110	75	1.2	15	4.1	196.152	6.1	3.6	1	0	0	1.2	0.190667	0.037	1	4	5.11111	135	90	5	6.1	4.2	196.152	15.3	0.7	49.9425	0.7	0.0381111	0.000888889	06/17/2003	1.9
649	03/20/1923	0	04/23/2003	80.1479	0	0	0	0	0	0	0	27.7874	1	0	0	2	2.79167	3.19178	145	70	0.7	11.8	3.94	198	4.8		0	1	0	0.7	0.0381111	0.000888889	1	5	4.79167	130	80	3.3	4.8	3.6234	260	13	0.7	82.1479	0.7	0.0381111	0.000888889	04/23/2003	1.9
650	08/23/1932	1	01/15/2003	70.4438	0	0	0	0	0	0	0	34.9438	0	0	0	2.15068	3.38543	3.38543	130	80	3.18053	13.8	3.41354	200.356	4.7	4.2	1	0	0	3.18053	1.84719	0.700219	1	5	5.53611	145	80	3.4	4.7	3.8	181	14.9	3.18053	72.5945	3.18053	1.84719	0.700219	01/15/2003	1.4
651	03/29/1936	1	02/13/2003	66.9233	0	0	0	1	0	1	0	32.5774	0	0	0	2	3.45556	3.45556	130	85	0.42	16.6	3.3	197.553	5.7	3.8	0	0	0	0.42	0.008232	0	0	5	5.45556	130	75	3	5.7	4	197.553	16.6	0.42	68.9233	0.42	0.008232	0	02/13/2003	3.58
652	04/10/1924	1	06/12/2003	79.2247	1	0	0	0	0	0	1	33.5283	0	0	0	2.10137	1.30141	1.30141	140	75	0	14.1	4.1	197.553	5	3.8	0	1	0	0	0	0	1	3	3.40278	130	65	3.2	5	3.2391	165	13.4	0	81.326	0	0	0	06/12/2003	1.3
653	06/25/1930	1	07/07/2003	73.0822	0	0	0	1	0	1	1	27.2817	0	0	0	1.91781	1.15719	1.15719	150	70	0.652011	11.3	5.1	195.451	4.4	3.5	1	0	1	0.652011	0.030798	0.000390284	1	5	3.075	140	70	3.56566	4.4	3.4587	158	9.5	0.58	75	0.58	0.0216791	5.68889e-05	07/07/2003	1.63
654	09/02/1933	1	04/01/2003	69.6247	1	0	0	0	0	0	0	30.863	0	0	0	1.95068	3.37432	3.37432	155	70	0.253052	13.9	5.9	190	5.32		1	0	0	0.253052	0.00180048	0	1	5	5.325	140	70	4.5	5.32	4.8	183	13.5	0.2	71.5753	0.2	0.000888889	0	04/01/2003	1.53
655	05/18/1923	0	12/02/2002	79.5973	0	0	0	0	0	0	0	29.7521	1	0	0	1.8137	3.68075	3.76712	140	90	1.40012	10.6	4.01244	203.859	4	4.7	1	0	1	1.40012	0.294292	0.0721357	1	3	5.49444	135	80	4.8	4	3.3	180	11.6	1	81.411	1	0.111111	0.0138889	12/02/2002	2.1
656	07/30/1946	1	05/26/2003	56.8603	0	0	0	0	0	0	0	28.7132	0	0	0	2	3.17222	3.17222	120	70	0.82	11.8	3.8	198	5.1		1	0	0	0.82	0.0612631	0.00364089	1	5	5.17222	120	90	3.5	5.1	3.9	247	12	1.2	58.8603	1.2	0.190667	0.037	05/26/2003	2.76
657	11/19/1939	1	01/15/2003	63.2	0	0	0	0	0	0	1	29.4108	0	0	0	2	3.53611	3.53611	140	85	0.76	15.3	3.6	210	7.8		0	1	0	0.76	0.0487751	0.00195289	1	3	5.53611	140	80	3.9	7.8		211	14.8	0.76	65.2	0.76	0.0487751	0.00195289	01/15/2003	1.9
658	01/05/1922	1	03/17/2003	81.2493	0	0	0	0	0	0	1	28.5633	0	0	0	1.95068	0	0.0270929	135	75	0.7	13.4	4.4	198	8.7		0	0	0	0.7	0.0381111	0.000888889	0	5	1.97778	160	75	4.4	8.7		229	14.3	0.7	83.2	0.7	0.0381111	0.000888889	03/17/2003	1.6
659	06/05/1928	1	06/11/2003	75.0658	0	0	0	0	0	0	0	23.3844	0	0	0	2.03562	3.09216	3.09216	170	70	0.76	8.7	3.74	175	6.8		0	1	0	0.76	0.0487751	0.00195289	1	3	5.12778	140	60	3.74	6.8		205	11.5	0.76	77.1014	0.76	0.0487751	0.00195289	06/11/2003	1.65
660	04/18/1935	1	01/31/2003	67.8356	0	0	0	0	0	0	0	27.5196	1	0	0	2	3.11111	3.41644	140	70	1	13.1	4.6	197.553	6.5	3.8	0	0	0	1	0.111111	0.0138889	0	3	5.11111	125	80	3.9	6.5	4.1	197.553	12.1	1	69.8356	1	0.111111	0.0138889	01/31/2003	1.9
661	09/18/1929	1	09/08/2003	74.0219	0	0	0	0	0	0	0	27.438	0	0	0	2.08219	2.79836	2.79836	140	80	0	13.4	2.8	176	4.8	3.8	1	0	0	0	0	0	1	6	4.88056	120	70	3	4.8	3.8	179	13.4	0	76.1041	0	0	0	09/08/2003	1.71
662	06/20/1968	0	02/03/2003	34.6466	0	0	0	0	0	0	0	23.589	0	0	0	2	3.48333	3.48333	120	80	0.65	14.4	3.8	199.655	6.8	4.1	1	0	0	0.65	0.0305139	0.000375	1	5	5.48333	150	110	4.7	6.8	4	199.655	13.9	0.35	36.6466	0.35	0.00476389	0	02/03/2003	1.7
663	11/10/1940	0	02/02/2003	62.2712	0	0	0	0	0	0	0	33.4081	0	0	0	2	3.48611	3.48611	130	80	0.7	14.7	4.1	194.05	6.2	3.3	0	0	0	0.7	0.0381111	0.000888889	0	5	5.48611	135	80	3.5	6.2	4.2	194.05	13.9	0.7	64.2712	0.7	0.0381111	0.000888889	02/02/2003	1.4
664	02/25/1953	1	04/17/2003	50.1726	1	0	0	0	0	0	1	30.98	0	0	0	1.87671	3.40384	3.40384	160	90	5.5	13	4.4	258	6.9	3.5	0	1	0	5.5	4.16667	1.66667	1	2	5.28056	145	85	4.3	6.9	3.5	258	14.3	0.9	52.0493	0.9	0.081	0.00711111	04/17/2003	1.89
665	12/15/1930	1	03/07/2003	72.274	0	0	0	0	0	0	0	23.8362	0	0	0	2	1.66667	1.66667	130	85	0.76	15.8	3.06951	230	2.9	3.63	0	0	0	0.76	0.0487751	0.00195289	0	3	3.66667	140	90	3.06951	2.9	3.9973	218	16.2	0.76	74.274	0.76	0.0487751	0.00195289	03/07/2003	1.28
666	10/28/1916	1	05/27/2003	86.6356	0	1	0	0	0	1	0	31.6397	3	0	1	1.3589	0	0.284931	170	85	0.76	8.8	3.74	158	4.3		0	1	0	0.76	0.0487751	0.00195289	1	3	1.37778									87.9945				05/27/2003	2.13
667	01/24/1923	0	09/07/2003	80.674	0	0	0	1	0	1	0	36.5922	0	0	0	2.2137	2.66963	2.66963	140	75	0.76	12.2	3.64766	161	6.3		0	0	0	0.76	0.0487751	0.00195289	0	3	4.88333	130	70	3.57075	6.3		168	13.2	0.76	82.8877	0.76	0.0487751	0.00195289	09/07/2003	1.3
668	11/08/1929	1	01/30/2003	73.2767	0	1	0	0	1	1	0	28.2828	0	0	0	1.8274	3.66705	3.66705	120	60	0.76	9.9	3.4	219	7.9		1	0	0	0.76	0.0487751	0.00195289	1	3	5.49444	130	70	3.4	7.9		219	11.6	0.76	75.1041	0.76	0.0487751	0.00195289	01/30/2003	1.3
669	08/31/1935	0	02/13/2003	67.5014	0	0	0	0	0	0	0	22.7537	1	0	0	2	1.11389	3.38082	140	85	0	10.5	4.9	290	5.7	3.8	0	0	0	0	0	0	0	5	3.11389	150	100	4.4	5.7	3.4	325	11	0	69.5014	0	0	0	02/13/2003	2.9
670	04/02/1929	1	04/23/2003	74.1068	0	1	0	1	1	1	0	31.8415	3	0	1	1.27671	0	1.96438	135	80	0.76	11.7	3.94	198	8.2		1	0	1	0.76	0.0487751	0.00195289	1	3	1.63611									75.3836				04/23/2003	3.36
671	01/09/1932	0	02/26/2003	71.1808	0	0	0	0	0	0	0	27.2122	0	0	0	2	1.7	1.7	140	80	0	12.4	4.3	198	6		1	0	0	0	0	0	1	4	3.7	140	80	4.00061	6		198	12.2	0	73.1808	0	0	0	02/26/2003	1.95
672	08/26/1944	1	01/15/2003	58.4274	0	0	0	0	0	0	0	26.8509	0	0	0	1.81644	3.71967	3.71967	140	80	0.5	12.5	4.4	198	4.7		1	0	0	0.5	0.0138889	0	1	4	5.53611	130	80	3.94158	4.7	4	223	13	0.22	60.2438	0.22	0.00118311	0	01/15/2003	2.01
673	08/03/1922	1	05/21/2003	80.8521	1	0	0	0	0	0	0	27.2122	3	0	1	2	0	0.947945	110	50	0.95	9.3	4	198	4.1		0	0	1	0.95	0.0952639	0.010125	0	2	2.05556									82.8521				05/21/2003	2.1
674	02/03/1944	1	02/06/2003	59.0493	1	0	1	1	0	1	0	31.4627	0	0	0	1.86301	3.61199	3.61199	150	80	7.6	15.5	2.5	198	4.8		1	0	0	7.6	6.26667	2.54167	1	2	5.475	120	70	3.6	4.8		134	14	6.7	60.9123	6.7	5.36667	2.16667	02/06/2003	1.6
675	03/16/1954	1	12/06/2003	49.7589	1	0	0	0	0	0	0	40.625	1	0	0	1.0137	0	3.55616	150	90	13	13.7	5.2	250	4.8	3.7	1	1	0	13	11.6667	4.79167	1	2	1.93889									50.7726				12/06/2003	3
676	02/28/1934	1	02/20/2003	69.0247	1	0	1	0	0	1	1	27.5509	0	0	0	2.19178	3.24433	3.24433	130	80	1.65	11.6	3.92412	198	4.8		1	0	0	1.65	0.453354	0.130844	1	2	5.43611	185	80	3.6	4.8	4.5	160	11	1.65	71.2164	1.65	0.453354	0.130844	02/20/2003	2.42
677	09/23/1946	1	02/06/2003	56.411	0	0	0	0	0	0	1	27.2122	1	0	0	1.6411	0.703349	3.7589	140	90	0.47	11.8	4	194	7		1	0	0	0.47	0.0115359	0	1	1	2.34444	120	80	4.4	7	3.3217	194	10.3	0.47	58.0521	0.47	0.0115359	0	02/06/2003	3.45
678	09/28/1928	0	06/28/2003	74.7973	0	1	0	0	0	1	0	27.2122	0	0	0	1.87397	1.56769	1.56769	140	90	0.9	14.6	3.6	187	5		1	0	0	0.9	0.081	0.00711111	1	3	3.44167	145	90	4.00487	5		186	14.1	1.17	76.6712	1.17	0.177138	0.0327357	06/28/2003	1.7
679	07/10/1951	0	12/24/2003	52.4931	1	0	0	1	0	1	0	36.7309	1	0	0	2.2274	1.80316	2.08493	125	60	2.289	10.3	4.2	212	7.4	3.9	1	0	1	2.289	0.975635	0.338734	1	2	4.03056	130	80	4.5	7.4	3.69	176	12.4	0.44	54.7205	0.44	0.00946489	0	12/24/2003	2.56
680	12/22/1940	1	11/21/2003	62.9562	0	1	0	0	0	1	0	29.1306	0	0	0	1.83014	2.62264	2.62264	140	80	1.15	15	4.1	186.3	8.9	4.16	0	1	0	1.15	0.168424	0.0300451	1	6	4.45278	115	60	3.5	8.9	3.85	210	14.6	1.31	64.7863	1.31	0.244823	0.0549114	11/21/2003	2.49
681	05/08/1948	1	11/17/2003	55.5644	0	1	0	0	0	1	1	30.8112	0	0	0	1.86027	2.60639	2.60639	150	85	0.148	11.2	4.2	143	6.6	4.8	1	1	1	0.148	0.000360199	0	1	6	4.46667	160	90	5.11	6.6	4.05	158	11.7	0.111	57.4247	0.111	0.000151959	0	11/17/2003	3.01
682	08/18/1937	1	08/29/2003	66.074	1	0	0	0	0	0	0	28.3737	2	1	1	1.61918	0.4586	0.4586	140	70	0.835	11.6	3	116	7.4		1	0	0	0.835	0.064687	0.00417726	1	2	2.07778	150	75	4	7.4	3.32	147	12.3	1.3	67.6932	1.3	0.239611	0.0531389	08/29/2003	2.32
683	01/07/1923	1	11/22/2003	80.9288	0	0	0	0	0	0	1	29.4118	0	0	0	1.89041	2.56514	2.56514	150	50	0	11.7	5.3	189	7.7	4.53	0	1	0	0	0	0	1	6	4.45556	140	55	4.2	7.7	3.75	164	9.3	1.092	82.8192	1.092	0.144556	0.0229446	11/22/2003	3
684	02/23/1927	1	12/05/2003	76.8329	1	0	0	0	0	0	0	32.7919	1	0	0	1.43562	1.08938	2.93151	170	60	0.36	12.1	6.6	140	8.9	3.23	1	0	0	0.36	0.005184	0	1	2	2.525	180	85	5.2	8.9	3.23	150	9.7	0.29	78.2685	0.29	0.00270989	0	12/05/2003	3.6
685	01/11/1929	0	12/09/2003	74.9589	1	0	0	0	0	0	0	25.3333	2	1	1	1.71233	0.11	0.107116	150	70	1.3	12	4.7	208	6.6		1	0	0	1.3	0.239611	0.0531389	1	2	1.81944	110	50	4.6	6.6	3.54	209	12	1.69	76.6712	1.69	0.481561	0.141614	12/09/2003	1.5
686	10/19/1953	1	11/22/2003	50.126	1	0	0	0	0	0	0	23.3242	0	0	0	1.85205	2.60628	2.60628	100	50	0.437	12.5	5.69	210	6.7	4.43	1	0	0	0.437	0.00927261	0	1	6	4.45833	120	80	4.1	6.7	3.77	178	13	0.478	51.9781	0.478	0.012135	0	11/22/2003	1.47
687	10/01/1942	0	12/10/2003	61.2329	1	0	0	1	0	1	1	35.2941	2	1	1	1.79178	0.188775	0.188775	150	90	0.5	9.6	4.1	226	10.6	4.19	1	1	1	0.5	0.0138889	0	1	6	1.98056	150	80	4.1	10.6	3.44	238	10.7	0.434	63.0247	0.434	0.00908294	0	12/10/2003	2.71
688	02/10/1932	1	12/24/2003	71.9178	1	0	0	1	0	1	0	30.3019	0	0	0	1.78904	2.58318	2.58318	150	70	0.225	10.6	3.6	146	6.6	4.04	1	0	0	0.225	0.00126562	0	1	6	4.37222	160	90	3.1	6.6	4.41	143	11.5	1.352	73.7068	1.352	0.267323	0.0626614	12/24/2003	3.24
689	06/05/1930	0	11/25/2003	73.5233	1	0	0	1	0	1	0	34.4531	0	0	0	2.15616	2.29939	2.29939	180	80	2.6	10.7	3.5	250	6.6	3.95	1	1	1	2.6	1.27022	0.460111	1	2	4.45556	140	80	4.1	6.6	3.33	271	11.6	0.25	75.6795	0.25	0.00173611	0	11/25/2003	2.13
690	03/06/1953	1	02/21/2005	52	1	0	0	0	0	0	1	38.2812	0	0	0	2.23836	3.53664	3.53664	150	90	4.78	13.5	4.3	175	6.2	4.2	1	1	0	4.78	3.44667	1.36667	1	2	5.775	140	90	4	6.2	4	165	12.9	3.5	54.2384	3.5	2.16667	0.833333	02/21/2005	2
691	06/23/1929	1	02/02/2005	75.6658	0	0	0	0	0	0	0	28.3874	0	0	0	2.16438	3.44395	3.44395	160	80	4.39	11.4	3.7	174	6	3.97	1	0	0	4.39	3.05667	1.20417	1	5	5.60833	160	80	3.9	6	3.84	172	11.6	1.15	77.8301	1.15	0.168424	0.0300451	02/02/2005	2
692	04/03/1939	0	02/22/2005	65.937	0	0	0	0	0	0	0	30.0781	0	0	0	1.97534	1.54966	1.54966	160	100	0.21	13.3	3	147	5.3	3.97	1	0	0	0.21	0.001029	0	1	5	3.525	140	80	2.6	5.3	4.13	140	13.1	0.25	67.9123	0.25	0.00173611	0	02/22/2005	1.4
693	05/20/1933	1	02/01/2005	71.7534	1	0	1	0	0	1	0	26.9274	0	0	0	2.09041	3.74014	3.74014	170	100	0.18	12.5	3.5	232	4.3	3.91	1	0	0	0.18	0.000648	0	1	2	5.83056	170	100	3.5	4.3	4	158	12.3	0	73.8438	0	0	0	02/01/2005	1.5
694	06/04/1935	0	02/26/2005	69.7808	1	0	0	0	0	0	1	31.6406	0	0	0	2.12055	3.64056	3.64056	150	80	0.14	15.3	2.8	188	6.2	4.51	1	0	0	0.14	0.000304889	0	1	2	5.76111	140	80	4	6.2	4	180	14	0	71.9014	0	0	0	02/26/2005	1.4
695	05/05/1927	0	01/26/2005	77.7836	1	0	0	0	0	0	0	32.4661	0	0	0	1.89041	3.95681	3.95681	130	90	0.41	14.7	4.3	226	7.4	4.62	1	0	0	0.41	0.00765789	0	1	2	5.84722	120	80	3.3	7.4	4.24	228	14.9	0	79.674	0	0	0	01/26/2005	1.7
696	05/07/1919	0	01/27/2005	85.7863	1	0	0	0	0	0	0	27.6398	0	0	0	1.83014	3.12264	3.12264	160	80	0.14	15	3.3	167	6.5	4.39	0	1	0	0.14	0.000304889	0	1	2	4.95278	160	80	4	6.5	4	160	14	0	87.6164	0	0	0	01/27/2005	1.4
697	08/08/1930	1	02/24/2005	74.6	0	0	0	0	0	0	1	28.7197	0	0	0	1.78356	1.73588	1.73588	110	80	0.19	17.6	3	133	6.2	4.13	0	1	0	0.19	0.000762111	0	1	6	3.51944	120	80	2.4	6.2	4.44	136	17.7	0	76.3836	0	0	0	02/24/2005	1.6
698	06/24/1926	1	02/09/2005	78.6849	0	0	0	0	0	0	1	32.6905	0	0	0	1.97808	3.65525	3.65525	150	90	0.18	15.1	3.3	201	5	5.9	1	0	0	0.18	0.000648	0	1	3	5.63333	132	74	3.5	5	4.59	205	15.9	0	80.663	0	0	0	02/09/2005	1.5
699	12/12/1933	1	02/02/2005	71.1918	0	0	0	0	0	0	0	34.4222	0	0	0	2.21918	3.6086	3.6086	150	80	0.12	13.7	3.3	180	5.8	4.35	1	1	0	0.12	0.000192	0	1	3	5.82778	150	80	3.6	5.8	4.07	190	13.1	0.11	73.411	0.11	0.000147889	0	02/02/2005	1.5
700	03/12/1940	1	01/28/2005	64.926	1	0	0	1	0	1	0	26.9274	0	0	0	1.78904	3.79707	3.79707	200	90	4.33	14.6	4	105	5.5	3.91	1	1	0	4.33	2.99667	1.17917	1	2	5.58611	150	85	4.1	5.5	4.1	131	14.2	0.83	66.7151	0.83	0.0635319	0.003993	01/28/2005	2.9
701	09/22/1909	1	02/17/2005	95.4712	1	0	0	1	0	1	0	23.2335	3	0	1	1.3589	0	1.46301	130	80	0.045	15	3.1	146	4	3.85	1	1	0	0.045	1.0125e-05	0	1	6	1.38611									96.8301				02/17/2005	3.8
702	04/24/1939	0	02/08/2005	65.8411	1	0	0	1	0	1	0	30.1315	0	0	0	2.15068	3.66043	3.66043	160	95	5.41	12.6	4.6	250	7.3	3.52	1	1	0	5.41	4.07667	1.62917	1	2	5.81111	130	80	4	7.3	3.6	250	13	4.5	67.9918	4.5	3.16667	1.25	02/08/2005	1.2
703	12/12/1956	0	02/17/2003	48.2164	1	0	0	1	0	1	0	28.5665	1	0	0	1.84658	1.86454	4.06849	150	90	6.7	11.6	4.7	239	6.1	4.01	1	1	0	6.7	5.36667	2.16667	1	2	3.71111	150	90	5.6	6.1	4.17	203	11.1	2	50.063	2	0.722222	0.236111	02/17/2005	2.8
704	01/13/1949	0	01/24/2005	56.0685	0	0	0	0	0	0	1	26.6667	0	0	0	1.89315	3.95963	3.95963	120	80	0.75	11.3	3.4	145	6.3	4.29	1	1	0	0.75	0.046875	0.00173611	1	4	5.85278	120	80	3	6.3	3.65	181	12.5	0.64	57.9616	0.64	0.0291271	0.000304889	01/24/2005	1.3
705	02/09/1925	1	03/14/2005	80.1452	0	1	0	1	1	1	1	27.4691	0	0	0	2.2	3.51667	3.51667	160	80	0.14	14.1	2.8	197	6.5	3.87	1	0	0	0.14	0.000304889	0	1	6	5.71667	120	80	4	6.5	4	150	13	0	82.3452	0	0	0	03/14/2005	2.3
706	08/06/1935	1	03/08/2005	69.6356	0	0	0	0	0	0	1	30.4577	0	0	0	2.13425	3.59909	3.59909	130	70	0.28	14.8	2.4	151	7.3	3.91	1	0	0	0.28	0.00243911	0	1	6	5.73333	135	80	2.4	7.3	4.6	240	15.2	0.12	71.7699	0.12	0.000192	0	03/08/2005	1.4
707	07/09/1920	0	03/08/2005	84.7206	1	0	0	1	0	1	0	28.125	2	1	1	2.10411	0.134779	0.134779	130	80	0.2	12.4	4	201	3.8	3.98	1	0	1	0.2	0.000888889	0	1	2	2.23889	140	80	3.5	3.8	3.73	174	11.2	0.14	86.8247	0.14	0.000304889	0	03/08/2005	2.2
708	04/09/1938	0	01/11/2005	66.8055	1	0	0	1	0	1	0	31.2386	0	0	0	1.92603	3.96286	3.96286	160	100	2.03	15.9	3.7	228	4.6	4.42	1	1	0	2.03	0.747371	0.246185	1	2	5.88889	120	80	3.2	4.6	4.31	145	14.9	0.4	68.7315	0.4	0.00711111	0	01/11/2005	1.3
709	08/07/1946	0	03/21/2005	58.6603	0	0	0	1	0	1	1	24.6097	0	0	0	1.98904	3.14985	3.14985	140	85	0.74	15.6	3.3	169	7.7	4.22	1	1	0	0.74	0.0450249	0.001536	1	3	5.13889	120	80	3	7.7	4.34	158	16.8	0.35	60.6493	0.35	0.00476389	0	03/21/2005	1.5
710	03/23/1954	0	03/21/2005	51.0301	0	0	0	1	0	1	0	29.2421	0	0	0	2.23836	3.45887	3.45887	120	75	0.48	12.4	3.8	163	6.9	4.11	1	0	0	0.48	0.012288	0	1	5	5.69722	120	80	4	6.9	4.24	156	11.9	0.26	53.2685	0.26	0.00195289	0	03/21/2005	2.4
711	03/09/1928	1	04/26/2005	77.1836	0	1	0	1	1	1	1	26.5338	0	0	0	2.04931	3.54791	3.54791	120	80	0.15	9	3	107	6.9	3.63	1	0	1	0.15	0.000375	0	1	6	5.59722	120	70	3.1	6.9	4.09	152	12.9	0	79.2329	0	0	0	04/26/2005	1.9
712	04/14/1937	1	05/30/2005	68.1726	1	1	0	1	0	1	1	27.7177	3	0	1	1.74521	0	1.38356	180	90	13.3	12	3.6	208	6.9	2.59	1	1	0	13.3	11.9667	4.91667	1	2	1.86944									69.9178				05/30/2005	3.6
713	07/17/1937	1	04/22/2005	67.811	1	0	0	1	0	1	0	26.398	0	0	0	2.03562	1.32549	1.32549	120	70	0.27	13.5	3	186	5.6	4.59	1	0	0	0.27	0.002187	0	1	2	3.36111	120	70	4	5.6	4	150	14	0	69.8466	0	0	0	04/22/2005	1.5
714	06/14/1939	1	05/20/2005	65.9781	1	1	0	1	1	1	1	26.7036	0	0	0	1.9589	2.5661	2.5661	120	80	1.44	10.1	2	121	3.6	3.94	0	0	0	1.44	0.317579	0.080456	0	3	4.525	120	80	3	3.6	3.94	120	11	1.25	67.937	1.25	0.21441	0.0447049	05/20/2005	1.8
715	02/02/1923	1	05/10/2005	82.3233	0	0	0	0	0	0	1	25.3333	2	1	1	1.89863	0.829148	0.829148	140	80	0.45	12.8	3.4	146	4.2	3.62	0	1	0	0.45	0.010125	0	1	6	2.72778	140	80	3.9	4.2	4.05	158	12.7	0.18	84.2219	0.18	0.000648	0	05/10/2005	2.6
716	04/16/1941	1	05/24/2005	64.1479	1	0	0	1	0	1	1	24.6097	3	0	1	0.578082	0	2.11507	150	80	6.38	8.6	4	119	9	3.24	1	1	1	6.38	5.04667	2.03333	1	2	0.586111									64.726				05/24/2005	2.7
717	06/22/1927	0	05/23/2005	77.9726	1	0	0	1	1	1	0	32.0312	1	0	0	0.578082	0	2.32329	180	90	19.1	8.6	2.8	188	7.4	2.44	1	1	1	19.1	17.7667	7.33333	1	2	0.586111									78.5507				05/23/2005	2.9
718	09/18/1934	1	05/10/2005	70.6904	0	0	0	0	0	0	1	23.7812	2	1	1	1.60822	0.283448	0.283448	130	90	5.42	12.9	3.3	242	5.8	2.96	1	1	0	5.42	4.08667	1.63333	1	4	1.89167	90	70	2.5	5.8	2.25	158	11.7	1.5	72.2986	1.5	0.354167	0.09375	05/10/2005	1.263
719	06/25/1930	1	04/14/2005	74.8548	0	0	1	0	0	1	0	26.1752	0	0	0	2	3.49444	3.49444	165	90	0.08	10.2	5.1	163	5.7	4.3	1	0	0	0.08	5.68889e-05	0	1	6	5.49444	150	70	5.1	5.7	4.07	174	10.5	0.07	76.8548	0.07	3.81111e-05	0	04/14/2005	2.3
720	11/07/1919	1	04/26/2005	85.526	0	0	0	0	0	0	1	26.2227	0	0	0	2	1.375	1.375	160	70	0	11.8	5	173	7	3.7	1	0	1	0	0	0	1	6	3.375	125	65	3.8	7	4.1	276	10.6	0.197	87.526	0.197	0.000849486	0	04/26/2005	1.7
721	05/18/1928	1	05/10/2005	77.0301	0	0	0	0	0	0	1	28.6501	0	0	0	2	3.42222	3.42222	130	60	0	13.4	3.4	225	3	4.2	0	1	0	0	0	0	1	6	5.42222	130	75	4.6	3	3.81	204	12.5	0	79.0301	0	0	0	05/10/2005	2
722	10/10/1924	1	05/24/2005	80.674	0	0	0	0	0	0	1	22.2222	1	0	0	1.45479	0	0.120548	135	70	2	12.4	3.7	187	2.4	4	1	0	0	2	0.722222	0.236111	1	6	1.59722									82.1288				05/24/2005	2.28
723	02/02/1964	1	06/06/2005	41.3699	0	0	1	0	0	1	1	24.4473	0	0	0	2	1.875	1.875	120	90	1.1	13.5	3.8	180	5.12	3.9	0	0	0	1.1	0.147722	0.0238611	0	6	3.875	110	80	4.6	5.12	3.76	182	11.7	3.5	43.3699	3.5	2.16667	0.833333	06/06/2005	2.49
724	02/15/1928	1	07/15/2005	77.4658	0	0	0	0	0	0	1	23.8751	0	0	0	2.16438	0.380061	0.380061	120	70	0.08	17	3.2	219	7.3	4.2	0	0	0	0.08	5.68889e-05	0	0	6	2.54444	120	70	2.84	7.3	3.54	152	18.4	0	79.6301	0	0	0	07/15/2005	1.7
725	1978-04-19	1	2006-01-10	27.7479	0	0	0	0	0	0	0	24.4956	0	0	0	2.03014	1.32603	1.32603	111	70	0	13	4.2	153	7.4	4.4	1	0	1	0	0	0	1	5	3.35616	121	85	3.3	7.4	3.9	142	10	0	29.7781	0	0	0	2006-01-10	3.67
726	1933-09-29	1	01/24/2006	72.3699	0	0	0	0	0	0	0	27.5873	3	0	1	1.9726	2.83506	3.23562	149	89	1.6	15	3.4	179	7	4.4	1	1	0	1.6	0.419111	0.117889	1	6	4.80767	140	80	3.4	7	3.9	193	12.8	1.93	74.3425	1.93	0.664725	0.213196	2006-01-24	2.05
727	1960-07-30	0	2006-05-02	45.7863	0	0	0	0	0	0	0	26.398	0	0	0	2.01096	1.01918	1.01918	111	89	0.2	15.7	3.8	201	5.5	4.4	1	1	0	0.2	0.000888889	0	1	1	3.03014	101	83	2.9	5.5	3.7	193	14.6	0	47.7973	0	0	0	2006-05-02	1.56
728	1934-10-06	0	2007-02-27	72.4438	0	0	0	0	0	0	0	27.2385	0	0	0	2.03288	1.01644	1.01644	120	73	0	10.5	4.3	194	9.3	4.3	1	0	0	0	0	0	1	3	3.04932	127	90	3.7	9.3	3.9	194	10.9	0	74.4767	0	0	0	2007-02-27	1.76
729	1941-06-02	0	2006-03-31	64.8712	0	0	0	0	0	0	0	33.0578	0	0	0	2.02466	0.978082	0.978082	103	69		13.6	4.3	167	6.1	4.3	1	0	0				1	3	3.00274	110	60	4.1	6.1	3.9	182	13.4	1.47	66.8959	1.47	0.335643	0.0869883	2006-03-31	1.37
730	1940-01-30	1	2006-01-10	65.9918	1	0	0	0	0	0	0	24.9459	0	0	0	1.53425	2.24384	2.24384	173	77	2.8	11.5	4.3	111	6.4	3.6	1	1	0	2.8	1.46711	0.541889	1	6	3.77808	167	70	4.3	6.4	4.5	140	12.3	0.99	67.526	0.99	0.107811	0.0130721	2006-01-10	2.23
731	1942-09-18	1	2005-12-06	63.2603	1	1	0	0	0	1	0	39.9146	0	0	0	1.49315	0	0	147	85		11.9	4.5	153	7		1	1	0				1	2	1.49315	123	80	3.2	7	3.8	180	11	0.4	64.7534	0.4	0.00711111	0	2005-12-06	2.64
732	1932-06-03	1	2005-11-29	73.5397	0	0	0	0	0	0	0	26.1961	0	0	0	1.99178	0.980822	0.980822	119	76		12	4.3	260	9.6	4.4	1	0	1				1	6	2.9726	153	73	4.3	9.6	4.3	142	10.6	1.23	75.5315	1.23	0.204735	0.0415343	2005-11-29	3.9
733	1946-08-17	1	2007-01-25	60.4822	0	0	0	1	0	1	0	25.2709	0	0	0	1.85479	0.99726	0.99726	113	70	0.8	12	3.8	207	8.9	4	0	1	0	0.8	0.0568889	0.003	1	5	2.85205	136	77	3.5	8.9	3.6	77	11.1	0.4	62.337	0.4	0.00711111	0	2007-01-25	3.1
734	1936-01-21	1	2006-07-18	70.537	1	1	0	1	0	1	1	26.805	0	0	0	1.91507	0	0	140	70	0.8	11.3	3.5	63	6.1	4.2	0	1	0	0.8	0.0568889	0.003	1	3	1.91507	115	67	3.5	6.1	4.3	177	13.1	0	72.4521	0	0	0	2006-07-18	2.02
735	1982-07-15	0	2007-01-18	24.5288	0	0	0	0	0	0	1	26.2738	0	0	0	2.00548	1.01918	1.01918	109	67	0.79	11.9	4.6	150	4.7	3.8	1	0	0	0.79	0.0547821	0.00270989	1	4	3.02466	133	66	3.7	4.7	3.6	226	13.2	2	26.5342	2	0.722222	0.236111	2007-01-18	2.02
736	1936-07-02	1	2006-05-23	69.937	1	0	0	1	0	1	1	21.7161	0	0	0	1.51507	1.47671	1.47671	143	70	2.1	13.9	3.4	185	8.5	4	0	0	0	2.1	0.807167	0.27025	0	6	2.99178	129	81	4	8.5	3.1	220	11.5	1.09	71.4521	1.09	0.143771	0.0227186	2006-05-23	1.87
737	1960-07-07	0	2006-04-11	45.7918	0	0	0	0	0	0	0	24.0436	0	0	0	2.01096	0.980822	0.980822	129	81	0.8	12.4	3.2		6.9	3	1	0	0	0.8	0.0568889	0.003	1	3	2.99178	123	80	3.3	6.9	4.1	156	13.4	2.7	47.8027	2.7	1.36817	0.50075	2006-04-11	1.8
738	1941-08-31	1	2005-12-20	64.3479	0	0	0	0	0	0	0	34.5698	1	0	0	1.91507	2.95009	2.95009	131	89	1.8	13.8		144	3.9	4.4	0	1	0	1.8	0.562667	0.173	1	3	4.86516	100	70	4	3.9	5.1	182	11.7	1.9	66.263	1.9	0.640611	0.203639	2005-12-20	2.16
739	1971-05-30	1	2007-02-27	35.7726	0	0	0	0	0	0	0	27.9904	0	0	0	2.0137	0.958904	0.958904	110	73	3.95	12	4	150	12	3.5	1	0	0	3.95	2.61667	1.02083	1	4	2.9726	135	73	3.5	12	3.6	165	13.2	0	37.7863	0	0	0	2007-02-27	3.85
740	1936-04-20	1	2006-06-13	70.1945	0	0	0	0	0	0	0	26.0648	0	0	0	1.99178	1	1	164	71	0	13.3	4.2	143	5.5	4.4	1	0	0	0	0	0	1	3	2.99178	99	70	4.2	5.5	3.7	173	12.2	0.2	72.1863	0.2	0.000888889	0	2006-06-13	1.35
741	1964-09-20	1	2006-07-18	41.8521	0	0	0	0	0	0	1	22.79	1	0	0	1.49315	1.68549	1.68549	88	58	0	10.5	3.6	150	7.9	4	1	0	0	0	0	0	1	1	3.17864	129	90	3.6	7.9	3.9	174	13	0	43.3452	0	0	0	2006-07-18	3.22
742	1937-01-03	1	2006-07-11	69.5644	0	0	0	0	0	0	0	35.2043	1	0	0	1.91781	1.98089	1.98089	147	77	0	10.4	5.3	159		4.6	1	0	0	0	0	0	1	6	3.8987	116	70	2.9		3.8	151	13.1	2.06	71.4822	2.06	0.77281	0.256405	2006-07-11	3.8
743	1938-03-14	1	2005-12-06	67.7781	0	0	0	1	0	1	0	27.6562	0	0	0	1.99452	1.11233	1.11233	143	64	0.7	11.9	3.1	133	3.4		1	0	0	0.7	0.0381111	0.000888889	1	6	3.10685	100	50	3.8	3.4	3.8	80	10.3	0.78	69.7726	0.78	0.052728	0.00243911	2005-12-06	1.74
744	1936-03-28	1	2006-10-17	70.6027	0	0	0	0	0	0	0	27.2633	0	0	0	1.97534	0.632877	0.632877	145	70	2.36	9.2	3.6	92	9.4	3.8	1	0	0	2.36	1.04123	0.365615	1	4	2.60822	140	80	4.5	9.4	3.8	151	11.9	1.62	72.5781	1.62	0.432671	0.123002	2007-04-03	1.38
745	1947-11-13	1	2005-12-13	58.1233	0	0	0	0	0	0	1	24.4083	1	0	0	1.83836	1.32386	1.32386	153	77	2.6	12.4	3.4	142	10.2	3.5	0	1	0	2.6	1.27022	0.460111	1	6	3.16222	123	90	2.5	10.2	3.4	162	11.8	0.59	59.9616	0.59	0.0228199	8.09999e-05	2005-12-13	2.97
746	1949-06-22	1	2006-03-07	56.7452	0	0	0	0	0	0	0	23.4889	0	0	0	2.0137	0.978082	0.978082	119	77	0.3	12.8	3.5	184	10.4	4.3	1	0	0	0.3	0.003	0	1	4	2.99178	140	60	4.3	10.4	4.6	143	10.4	1.05	58.7589	1.05	0.128604	0.0184687	2006-03-07	2.4
747	1945-01-11	1	2006-03-28	61.2493	1	0	0	0	0	0	0	39.1511	0	0	0	1.9726	1.01918	1.01918	133	82		16.7	2.7	177	7.8	4.2	1	0	0				1	6	2.99178	120	60	3.8	7.8	3.8	160	11	1.52	63.2219	1.52	0.366766	0.0983831	2006-03-28	1.6
748	1934-10-01	0	2007-01-09	72.3233	1	0	0	0	0	0	0	25.0772	0	0	0	2.03014	1	1	130	70	0.66	12	3.6	105	6.7	3.8	1	0	0	0.66	0.031944	0.000455111	1	5	3.03014	139	77	4.1	6.7	4.1	161	13	0.73	74.3534	0.73	0.0432241	0.00135189	2007-01-09	1.9
749	1937-01-18	1	2006-11-21	69.8877	1	0	0	0	0	0	1	29.5158	0	0	0	1.99178	1.01644	1.01644	155	83	2.1	13.2	4	205	8.7	4	0	1	1	2.1	0.807167	0.27025	1	6	3.00822	140	87	3.6	8.7	3.8	187	14.4	0.47	71.8795	0.47	0.0115359	0	2006-11-21	1.3
750	1943-10-05	0	2006-09-26	63.0192	0	0	0	1	0	1	0	42.7894	0	0	0	1.9726	1.05479	1.05479	140	79	4.2	11	4.6	206	6.9	3.5	1	1	0	4.2	2.86667	1.125	1	4	3.0274	100	70	3.7	6.9	4.6	189	15.7	0.83	64.9918	0.83	0.0635319	0.003993	2006-09-26	1.85
751	1945-05-23	1	2007-01-09	61.674	1	1	0	0	0	1	1	27.3438	0	0	0	1.70411	1.41918	1.41918	130	90	1.7	16.1	3.6	184	8.2	4.7	1	0	0	1.7	0.488722	0.144361	1	3	3.12329	141	72	3.1	8.2	4.6	203	12.7	0	63.3781	0	0	0	2007-01-09	3.2
752	1940-03-15	1	2006-05-09	66.1945	0	0	0	0	0	0	1	22.1519	0	0	0	1.99178	1.01918	1.01918	160	70	0.5	13.5	3.4	175	7.9	4.6	1	0	0	0.5	0.0138889	0	1	5	3.01096	117	63	2.9	7.9	4.3	116	12.9	0	68.1863	0	0	0	2006-05-09	2.1
753	1940-01-25	0	2006-10-10	66.7534	1	1	0	1	1	1	0	26.1394	1	0	0	2.06849	2.19708	2.19708	137	55	1.5	11.9	5.2	117	10.3	3.9	1	1	0	1.5	0.354167	0.09375	1	6	4.26557	147	87	2.6	10.3	4.1	189	14	0.47	68.8219	0.47	0.0115359	0	2006-10-10	3
754	1932-06-27	1	2007-02-06	74.663	0	0	0	0	0	0	0	33.8087	0	0	0	1.9726	1	1	152	87		13.6	3.2	155	7.5	4.1	1	0	0				1	6	2.9726	113	65	3.3	7.5	4.3	165	11.9	0.5	76.6356	0.5	0.0138889	0	2007-02-06	1.5
755	1977-09-10	0	2006-05-18	28.7041	0	0	0	0	0	0	0	23.2377	0	0	0	1.91781	0.953425	0.953425	109	73	0.6	12.3	3.9	138	6.6	4.5	1	1	0	0.6	0.024	0.000111111	1	5	2.87123	126	76	4.2	6.6	3.4	232	11.3	0.57	30.6219	0.57	0.020577	3.81111e-05	2006-05-18	1.4
756	1950-10-06	1	01/17/2006	55.3205	1	0	0	1	0	1	1	25.9483	3	0	1	2.04931	1.97806	3.06301	127	73	4	11.5	4.6	115	6.7		1	0	0	4	2.66667	1.04167	1	2	4.02738	107	81	3.7	6.7	4.3	193	13.8	0	57.3699	0	0	0	2006-01-17	2.3
757	1947-12-08	1	2007-01-30	59.1863	0	1	0	0	0	1	0	34.9242	0	0	0	2.06849	0.90137	0.90137	156	107	0.18	13.6	3.6	163	8.8	4.1	1	0	0	0.18	0.000648	0	1	3	2.96986	100	60	3.1	8.8	4.3	128	14.3	0	61.2548	0	0	0	2007-01-30	1.7
758	1942-05-05	1	2007-02-20	64.8411	0	0	0	0	0	0	0	29.8222	0	0	0	2.0137	0.99726	0.99726	116	69	0	14.6	2.7	108	3.1	4.1	0	1	0	0	0	0	1	6	3.01096	140	80	5	3.1	3.8	127	11.1	0	66.8548	0	0	0	2007-02-20	1.7
759	1941-01-04	0	2007-01-23	66.0959	1	0	0	0	0	0	0	38.6946	0	0	0	2.06849	0.789041	0.789041	179	91	0	13	5.4	115	13	4.4	1	0	0	0	0	0	1	3	2.85753	130	70	2.4	13	3.9	217	14.9	0	68.1644	0	0	0	2007-01-23	2.9
760	1943-02-25	1	2006-05-30	63.3014	0	0	0	0	0	0	0	23.2507	0	0	0	1.9863	1.04384	1.04384	151	83	0	15.6	2.3	172	5.8	5.2	1	0	1	0	0	0	1	6	3.03014	130	72	3.1	5.8	4.2	152	12.1	1.6	65.2877	1.6	0.419111	0.117889	2006-05-30	1.5
761	1937-02-02	1	2006-05-02	69.2904	0	0	0	0	0	0	1	28.2876	0	0	0	2.04931	0.980822	0.980822	139	83	1.9	14.8	4	167	8.5	4.2	0	0	0	1.9	0.640611	0.203639	0	3	3.03014	120	83	4.2	8.5	4.2	174	15.7	0.36	71.3397	0.36	0.005184	0	2006-05-02	2.2
762	1940-01-02	1	2006-12-05	66.9699	0	0	0	0	0	0	0	33.5353	0	0	0	1.51233	1.51507	1.51507	157	108	1.25	16.2	3.7	172	8.9	4.1	1	0	0	1.25	0.21441	0.0447049	1	5	3.0274	133	80	3.8	8.9	4.3	208	13	0	68.4822	0	0	0	2006-12-05	1.8
763	1961-08-25	0	2005-11-29	44.2932	0	0	1	0	0	1	0	34.9438	1	0	0	2	0.546201	0.546201	127	90	2	11.5	3.1	181	9.7	3.4	1	1	0	2	0.722222	0.236111	1	4	2.5462	140	90	3.1	9.7	3.4	181	11.5	2	46.2932	2	0.722222	0.236111	2005-11-29	1.67
764	1939-09-20	0	2006-01-24	66.3918	1	0	0	0	0	0	0	23.286	0	0	0	1.99178	0.90411	0.90411	120	72	0.2	13.9	4.4	178	6.1	4.9	1	0	0	0.2	0.000888889	0	1	1	2.89589	129	90	3.3	6.1	3.7	202	12.8	3.4	68.3836	3.4	2.06667	0.791667	2006-01-24	1.28
765	1951-05-22	1	2006-07-11	55.1753	1	0	0	0	0	0	0	26.609	1	0	0	1.9726	0.902141	0.902141	127	77	2.6	11.1	3.5	178		4.1	1	1	0	2.6	1.27022	0.460111	1	3	2.87474	110	80	3.6		3.2	204	12	5.23	57.1479	5.23	3.89667	1.55417	2006-07-11	2.54
766	1940-12-05	0	2006-03-28	65.3534	0	0	0	0	0	0	0	27.7041	0	0	0	2.0137	1.0137	1.0137	143	79	0	12	3.5	179	5.6	4.7	1	0	0	0	0	0	1	3	3.0274	130	90	4.8	5.6	3.6	177	16.3	7.04	67.3671	7.04	5.70667	2.30833	2006-03-28	1.5
767	1980-02-19	1	2005-11-17	25.7616	0	0	0	0	0	0	1	26.4486	1	0	0	1.91233	3.74407	3.74407	130	83	5.6	13.5	6.4	174	8.4	3.9	1	0	0	5.6	4.26667	1.70833	1	5	5.6564	119	87	3.4	8.4	3.8	193	11.3	1.08	27.674	1.08	0.139883	0.021608	2005-11-17	3.4
768	1955-12-08	1	2006-03-07	50.2795	0	0	0	0	0	0	0	22.9819	0	0	0	2.01096	1	1	133	71	0.4	12.4	3.8	165	8.2	4	1	0	0	0.4	0.00711111	0	1	4	3.01096	203	80	3.5	8.2	3.1	142	10.1	2.84	52.2904	2.84	1.50689	0.558447	2006-03-07	1.9
769	1942-09-11	1	2005-12-20	63.3178	1	1	0	1	0	1	0	24.5389	1	0	0	1.9726	0	0.0287663	124	69	0.7	12.1	4.8	113	4	3.9	1	0	1	0.7	0.0381111	0.000888889	1	3	2.00137									65.2904				2005-12-20	3.74
770	1941-01-01	1	2007-02-19	66.1781	1	1	0	1	0	1	0	28.5295	0	0	0	1.90959	0	0.0109589	153	80	6	10.4	4.1	151	8.9	3.5	1	1	0	6	4.66667	1.875	1	2	1.92055	126	79	4.2	8.9	4.5	233	11	3.84	68.0877	3.84	2.50667	0.975	2007-02-19	2.4
771	1956-10-07	0	2006-06-27	49.7534	0	0	0	0	0	0	0	30.8594	0	0	0	1.95616	0.99726	0.99726	112	79	0	10	4.5	165	6	4.5	1	0	0	0	0	0	1	3	2.95342	123	80	3.8	6	4.4	253	12.9	1.17	51.7096	1.17	0.177138	0.0327357	2006-06-27	1.63
772	1951-01-10	0	2006-12-12	55.9589	1	0	0	0	0	0	0	23.3958	0	0	0	1.97534	0.99726	0.99726	147	96	0.81	12.1	4.1	177	9.1	4.2	1	0	0	0.81	0.059049	0.00331011	1	4	2.9726	133	67	4.1	9.1	3.7	117	10.1	0.23	57.9342	0.23	0.00135189	0	2006-12-12	2.19
773	1950-01-11	0	2007-01-30	57.0904	0	0	0	0	0	0	0	28.1337	0	0	0	1.41644	0	0.00273967	127	81	1.84	11.6	4.3	179	8.4	3.2	1	0	0	1.84	0.593383	0.185025	1	4	1.41918	123	87	4.3	8.4	4.4	153	12.3	0	58.5069	0	0	0	2007-01-30	1.3
774	1936-01-12	0	2007-01-23	71.0795	1	0	0	0	0	0	1	33.4293	0	0	0	1.60822	1.47671	1.47671	145	81	0	12	4.7	212	8.3	4.2	0	1	0	0	0	0	1	3	3.08493	150	100	4	8.3	4.5	150	13.5	0	72.6877	0	0	0	2007-01-23	1.2
775	1937-02-07	1	2006-12-12	69.8904	0	0	0	0	0	0	0	19.1327	2	1	1	2.0137	1.16768	1.16768	150	97	0	10.4	4.6	120	7.3	4.3	0	0	0	0	0	0	0	6	3.18138	110	70	4	7.3	3.7	199	13.3	2.9	71.9041	2.9	1.56672	0.583361	2006-12-12	2.93
776	1934-09-07	0	2006-10-24	72.1781	1	0	0	0	0	0	0	24.0796	0	0	0	2.08767	0.90411	0.90411	147	95	0	13.1	3.1	178	4.8	3.6	1	1	0	0	0	0	1	5	2.99178	143	83	3.2	4.8	3.9	223	12.2	0	74.2658	0	0	0	2006-10-24	1.16
777	1957-03-05	1	2007-01-23	49.9205	0	0	0	0	0	0	0	29.4673	0	0	0	1.99452	0.863014	0.863014	125	84	1.05	13.2	4	140	9.4	3.6	1	0	0	1.05	0.128604	0.0184687	1	6	2.85753	140	72	3	9.4	3.9	184	14.5	0	51.9151	0	0	0	2007-01-23	2.8
778	1940-03-22	0	2006-05-09	66.1753	0	0	0	0	0	0	0	31.9576	0	0	0	1.49589	1.55342	1.55342	151	89	0	13.5	3.9	257	6.5	5.1	0	1	0	0	0	0	1	6	3.04932	123	80	4.4	6.5	4.2	167	13.6	4.01	67.6712	4.01	2.67667	1.04583	2006-05-09	1.15
779	1935-12-23	1	2005-10-25	69.8877	1	1	0	0	0	1	1	26.6794	0	0	0	1.95342	1.03836	1.03836	121	72		15.6	3.8	173	7.3	4.6	1	0	0				1	3	2.99178	129	90	3.8	7.3	4.1	186	14	0.55	71.8411	0.55	0.0184861	1.38889e-05	2005-10-25	1.68
780	1969-03-28	0	2006-07-11	37.3123	0	0	0	0	0	0	0	20.7577	0	0	0	1.9726	0.980822	0.980822	110	77	0	12.8	3.6	138		4.4	1	1	0	0	0	0	1	4	2.95342	167	85	3.3		4	263	13.1	0.95	39.2849	0.95	0.0952639	0.010125	2006-12-19	2.02
781	1944-09-01	1	2007-01-16	62.4164	0	0	0	0	0	0	0	22.6562	0	0	0	1.64658	1.23014	1.23014	151	79	1.3	12.4	4	121	5.1	2.6	0	1	0	1.3	0.239611	0.0531389	1	4	2.87671	147	60	4.3	5.1	4.1	189	10.5	1.9	64.063	1.9	0.640611	0.203639	2007-01-16	2.03
782	1949-12-08	0	2005-11-22	55.9945	1	0	0	0	0	0	0	24.1406	0	0	0	1.99178	1.03562	1.03562	137	76		14	3.9	263	7.4	4.1	0	0	0				0	6	3.0274	123	63	3.7	7.4	4	194	12.4	0.29	57.9863	0.29	0.00270989	0	2005-11-22	1.68
783	1940-07-17	1	2007-02-26	66.6575	1	1	0	0	0	1	0	23.9188	0	0	0	1.95616	1.07671	1.07671	90	60	1.68	13.5	5.8	196	9	3.9	1	0	0	1.68	0.474443	0.138888	1	6	3.03288	123	60	3.9	9	4.4	208	10.8	0	68.6137	0	0	0	2007-02-26	3.02
784	1935-09-15	1	2007-02-20	71.4822	1	0	0	1	0	1	0	23.8672	0	0	0	1.76164	0	0	154	60	1	12	2.8	153	3.1	3.3	1	0	0	1	0.111111	0.0138889	1	6	1.76164	170	100	3	3.1	3.8	237	11.6	0.92	73.2438	0.92	0.0865209	0.008232	2007-02-20	2.1
785	1933-07-29	0	2006-03-14	72.674	0	0	0	0	0	0	0	28.0167	0	0	0	1.99178	1	1	135	59	0.5	11.4	4.4	223	8.5	3.6	1	0	0	0.5	0.0138889	0	1	3	2.99178	115	56	4.5	8.5	4.4	209	11.6	0.21	74.6658	0.21	0.001029	0	2006-03-14	2.06
786	1932-11-02	0	2006-03-07	73.3918	1	0	0	1	0	1	0	32.1302	0	0	0	2.01096	1.03562	1.03562	120	69	0	10.8	4	290	6.3	4.4	1	0	0	0	0	0	1	6	3.04658	117	79	3.1	6.3	3.8	163	13.9	0	75.4027	0	0	0	2006-03-07	2.04
787	1963-11-05	0	2006-05-23	42.5753	0	0	0	0	0	0	0	23.0593	0	0	0	1.99178	1.01918	1.01918	93	70	0.9	12.5	4	200	8.3	4.5	1	0	0	0.9	0.081	0.00711111	1	4	3.01096	120	80	3	8.3	3.8	202	15.6	1.3	44.5671	1.3	0.239611	0.0531389	2006-05-23	2
788	1932-09-02	0	2006-07-18	73.9233	0	0	0	0	0	0	0	30.0259	0	0	0	1.93425	0.980822	0.980822	105	49	0	11.7	3.8	197	6	4.1	1	0	0	0	0	0	1	6	2.91507	123	83	2.7	6	3.9	172	14.9	0	75.8575	0	0	0	2006-07-18	1.22
789	1957-11-30	1	2006-09-19	48.8356	0	0	1	0	0	1	0	26.1393	0	0	0	1.9726	1.01918	1.01918	123	89	0	14.2	3.1	132	6.9	4.2	1	0	0	0	0	0	1	3	2.99178	163	64	4.4	6.9	4.3	147	8.2	1.32	50.8082	1.32	0.250091	0.056712	2006-09-19	1.7
790	1949-02-05	1	2005-11-29	56.8521	0	0	0	0	0	0	1	27.8893	0	0	0	1.95342	1.30685	1.30685	130	96	1.6	16.7	2.8	240	7.3	4.3	0	1	0	1.6	0.419111	0.117889	1	3	3.26027	130	59	3.5	7.3	3.7	149	13.5	3.6	58.8055	3.6	2.26667	0.875	2005-11-29	1.99
791	1939-07-12	0	2006-11-14	67.389	0	1	0	1	1	1	0	27.4395	1	0	0	2.01096	0.828192	0.828192	160	40	1.3	10.2	4.4	157	5.7	4	0	0	0	1.3	0.239611	0.0531389	0	6	2.83915	103	70	3	5.7	3.7	86	14.1	0	69.4	0	0	0	2006-11-14	1.8
792	1947-09-21	1	2006-05-16	58.6904	1	1	0	1	0	1	1	34.3679	0	0	0	2.01096	0.980822	0.980822	134	58	3.9	14.3	3.9	215	5.1	4.3			0	3.9	2.56667	1	1	6	2.99178	160	80	4.7	5.1	4.4	121	11	2.25	60.7014	2.25	0.940104	0.324219	2006-05-16	2.5
793	1936-03-14	1	2005-10-18	69.6438	1	0	0	0	0	0	0	27.4614	1	0	0	1.99178	0.56811	0.56811	151	70		13.7	4.7	183	8.5	5.5	0	0	0				0	3	2.55989	123	80	4.2	8.5	4	280	12.9	1.73	71.6356	1.73	0.510466	0.152733	2005-10-18	3.7
794	1943-05-10	1	2006-11-21	63.5781	0	0	0	0	1	1	0	26.782	0	0	0	2.01096	0.980822	0.980822	110	70	0	11.4	4.3	100	7	4.2	1	0	0	0	0	0	1	6	2.99178	134	90	3.2	7	4	235	14.8	0.4	65.589	0.4	0.00711111	0	2006-11-21	1.7
795	1956-12-23	0	2006-02-28	49.2164	0	0	0	0	0	0	1	29.4825	0	0	0	1.5726	1.49589	1.49589	109	70	0.3	12.1	5.2	234	5.5	4.5	1	1	0	0.3	0.003	0	1	6	3.06849	143	82	6.2	5.5	3.6	241	11.6	0.8	50.789	0.8	0.0568889	0.003	2006-02-28	3.2
796	1959-05-18	0	2006-07-11	47.1808	0	0	0	0	0	0	0	22.8207	0	0	0	1.87945	1.09315	1.09315	123	82	0.3	15.2	2.2	177		5.1	1	0	0	0.3	0.003	0	1	4	2.9726	130	75	4.5		4.2	98	9.1	0.31	49.0603	0.31	0.00331011	0	2006-07-11	2
797	1958-03-24	0	2006-05-09	48.1589	0	0	0	0	0	0	1	30.3665	1	0	0	2.07123	0.803511	0.803511	149	90	1	12.2	4.8	175	8.6	3.7	1	0	0	1	0.111111	0.0138889	1	3	2.87474	123	90	3.4	8.6	4	154	13.8	0	50.2301	0	0	0	2006-05-09	3
798	1949-05-22	0	2006-06-20	57.1178	0	0	0	0	0	0	1	29.1363	0	0	0	1.99178	1.01644	1.01644	110	70	0.7	13.8	3.5	181	6.5	4.5	1	1	0	0.7	0.0381111	0.000888889	1	5	3.00822	112	60	4	6.5	4.2	253	12.3	0.63	59.1096	0.63	0.027783	0.000244111	2006-06-20	1.57
799	1947-01-02	0	2006-01-10	59.063	0	0	0	0	0	0	0	31.0046	0	0	0	1.99452	1.07123	1.07123	125	89	0	15	3.9	171	7.4	4.4	0	0	0	0	0	0	0	1	3.06575	110	65	2.9	7.4	4.5	166	12.7	0	61.0575	0	0	0	2006-01-10	1.75
800	1940-01-05	0	2005-11-29	65.9452	0	0	0	0	0	0	1	34.626	0	0	0	1.9726	1.15342	1.15342	160	93	0.3	13.2	4.9	273	9	4.5	1	0	0	0.3	0.003	0	1	6	3.12603	137	83	2.4	9	4	156	12	0.35	67.9178	0.35	0.00476389	0	2005-11-29	2.1
801	1943-08-30	0	2006-07-04	62.8877	0	0	0	0	0	0	0	28.4672	0	0	0	1.97534	0.99726	0.99726	139	77	0.1	13.3	2.9	132	3.6	4.7	1	0	0	0.1	0.000111111	0	1	6	2.9726	129	56	5.4	3.6	3.5	121	11.3	0	64.863	0	0	0	2006-07-04	1.07
802	1945-01-15	0	2005-11-22	60.8932	0	0	0	0	0	0	0	41.6233	0	0	0	2.01096	1.03836	1.03836	133	90	0.6	13	2.8	184	6.7	3.7	0	1	0	0.6	0.024	0.000111111	1	6	3.04932	138	80	3.5	6.7	3.9	251	12	0.3	62.9041	0.3	0.003	0	2005-11-22	1.68
803	1938-08-16	0	2006-06-13	67.8712	1	0	0	1	0	1	0	30.8668	1	0	0	1.49589	0	0.43977	128	62	3.3	12.5	4.7	138	6.5	3.5	1	1	0	3.3	1.96667	0.75	1	6	1.93566									69.3671				2006-06-13	2.2
804	1933-09-15	0	2006-03-14	72.5425	0	0	0	0	0	0	0	28.9941	0	0	0	1.9726	1	1	143	80	0	12	3.9	224	4.5	3.9	0	1	1	0	0	0	1	5	2.9726	143	80	3.1	4.5	4.3	209	15.7	0.84	74.5151	0.84	0.065856	0.00436711	2006-03-14	1.35
805	1961-11-11	1	2005-12-20	44.137	0	0	0	0	0	0	0	27.1314	1	0	0	2.09041	1.53998	1.53998	119	91	0	10.8	3.6	148	4.8	4.3	1	1	0	0	0	0	1	1	3.63039	143	85	4.4	4.8	4.1	173	11.2	0.26	46.2274	0.26	0.00195289	0	2005-12-20	3.3
806	1954-08-14	1	2007-02-06	52.5178	0	0	0	0	0	0	0	26.9388	0	0	0	1.9726	1.1726	1.1726	137	90	0.67	15	3.1	167	8.4		0	1	0	0.67	0.0334181	0.000545889	1	4	3.14521	110	60	3	8.4	3.9	197	14.4	0	54.4904	0	0	0	2007-02-06	1.4
807	1958-01-14	1	2006-07-04	48.5014	1	0	0	0	0	0	0	30.4351	0	0	0	1.51233	2.07397	2.07397	130	70		12.6	3.7	171	8.3	4.4	1	0	0				1	1	3.5863	138	76	4.4	8.3	3.8	221	11.9	0	50.0137	0	0	0	2006-07-04	2.43
808	1945-08-22	1	2006-02-21	60.5425	0	0	0	0	0	0	0	22.5606	0	0	0	1.60822	1.49863	1.49863	119	70	0.3	13.8	2.9	167	6.5	4.3	1	0		0.3	0.003	0	1	4	3.10685	128	70	3.8	6.5	4.5	133	11	1	62.1507	1	0.111111	0.0138889	2006-02-21	1.34
809	1936-02-05	0	2006-01-17	69.9973	0	0	0	0	0	0	0	22.0027	0	0	0	1.99178	1	1	143	83	0	11.8	4.8	196	5		1	0	0	0	0	0	1	3	2.99178	129	79	4.1	5	4.5	168	13.7	0.48	71.989	0.48	0.012288	0	2006-01-17	1.13
810	1942-02-08	0	2006-04-12	64.2164	0	0	0	0	0	0	0	24.9896	0	0	0	2.01918	1.01096	1.01096	151	96	1.05	13.4	3.7	183	4.8	4.6	1	0	0	1.05	0.128604	0.0184687	1	5	3.03014	127	67	3.6	4.8	4.2	200	13.8	0.08	66.2356	0.08	5.68889e-05	0	2006-04-12	1.5
811	1940-01-06	0	2006-01-13	66.0658	1	1	0	1	0	1	0	27.8852	0	0	0	2.00548	1.06301	1.06301	152	73	0.48	10.1	4.1	228	5.6	4.1	0	1	0	0.48	0.012288	0	1	2	3.06849	121	48	3.6	5.6	4.2	180	11.9	0.3	68.0712	0.3	0.003	0	2006-01-13	1.5
812	1943-05-01	1	2005-12-14	62.6658	1	0	0	0	0	0	0	18.3263	0	0	0	1.99452	0.983562	0.983562	105	68	0.1	13.5	3.9	236	5.1	4.4	1	0	0	0.1	0.000111111	0	1	6	2.97808	128	77	3.2	5.1	4.6	156	13.8	0.08	64.6603	0.08	5.68889e-05	0	2005-12-14	2.2
813	1934-01-01	0	2006-01-11	72.0767	1	0	0	1	0	1	0	30.4999	0	0	0	2.03014	1.04384	1.04384	155	78	0.12	11.7	3.2	215	5.3	4.3	1	0	0	0.12	0.000192	0	1	6	3.07397	124	71	4.1	5.3	4.5	199	12.1	0.65	74.1068	0.65	0.0305139	0.000375	2006-01-11	1
814	1934-05-08	1	2005-10-18	71.4959	0	0	0	0	0	0	0	32.1991	0	0	0	1.99726	0.99726	0.99726	142	86	0.39	13.1	3.3	176	4.6	4.21	1	0	1	0.39	0.006591	0	1	5	2.99452	148	73	4.3	4.6	4.3	182	12.8	0.48	73.4931	0.48	0.012288	0	2005-10-18	2
815	1941-02-17	0	2006-03-22	65.1342	0	0	0	0	0	0	0	25.5844	0	0	0	1.5589	0	1.19209e-07	138	72	0.31	9.5	4.1	235	8.6	4.8	1	0	0	0.31	0.00331011	0	1	1	1.5589	125	81	3	8.6	4.1	186	16.8	2.2	66.6932	2.2	0.895111	0.305889	2006-03-22	3.3
816	1951-06-27	0	2005-11-15	54.4247	0	0	0	0	0	0	0	34.7205	0	0	0	2.00274	0.99726	0.99726	150	91	0.47	10.6	3.9	226	7.5	3.94	0	1	0	0.47	0.0115359	0	1	6	3	139	77	4	7.5	4.5	201	12.9	0.98	56.4274	0.98	0.104577	0.012288	2005-11-15	1.2
817	1939-08-09	1	2007-02-09	67.5507	1	0	0	0	0	0	0	28.0404	0	0	0	2.0137	0.939726	0.939726	180	103	1.5	12.9	3.2	177	7.7	3.8	0	0	0	1.5	0.354167	0.09375	0	2	2.95342	129	89	4.3	7.7	4.2	122	12.2	0.14	69.5644	0.14	0.000304889	0	2007-02-09	1.7
818	1951-07-03	1	2007-02-28	55.6959	0	0	0	0	0	0	1	36.4366	0	0	0	1.98082	0.986301	0.986301	124	84	2.1	17.2	2.3	185	6.1	3.7	1	0	0	2.1	0.807167	0.27025	1	6	2.96712	151	89	4.1	6.1	4.7	184	11.7	0.2	57.6767	0.2	0.000888889	0	2007-02-28	1.5
819	1936-09-16	0	2005-11-15	69.211	0	0	0	0	0	0	0	26.5322	0	0	0	1.99726	1.01644	1.01644	153	89	1.8	11.8	3.9	173	4.9	4.63	0	0	0	1.8	0.562667	0.173	0	6	3.0137	118	82	4	4.9	4.3	140	12	0.08	71.2082	0.08	5.68889e-05	0	2005-11-15	3.1
820	1959-10-08	1	2006-01-27	46.337	0	0	2	1	0	1	1	22.5306	0	0	0	1.96986	1.07397	1.07397	123	91	0.12	13.6	3.4	124	6	3.9	1	0	0	0.12	0.000192	0	1	1	3.04384	116	77	3.9	6	4.6	219	16.6	0.48	48.3069	0.48	0.012288	0	2006-01-27	2
821	1947-01-01	0	2005-12-21	59.011	1	0	0	0	0	0	0	30.2243	0	0	0	1.96164	1.03014	1.03014	167	82	0.61	11.1	4.4	246	7.5	4.1	1	1	0	0.61	0.0252201	0.000147889	1	6	2.99178	129	66	3.5	7.5	4.2	159	15	1.4	60.9726	1.4	0.294222	0.0721111	2005-12-21	2
822	1957-05-05	0	2007-01-18	49.7397	0	0	0	0	0	0	0	32.1244	0	0	0	2.05479	1.04384	1.04384	121	91	0.11	12.2	3.7	184	5.5	4.1	0	1	0	0.11	0.000147889	0	1	1	3.09863	117	53	3.9	5.5	4.7	172	14.3	0.1	51.7945	0.1	0.000111111	0	2007-01-18	1.2
823	1934-12-29	1	2005-12-06	70.9863	0	0	2	0	0	1	0	27.2817	0	0	0	2.00274	1.01096	1.01096	124	86	0.29	15.9	3.2	178	5.6	4.1	1	0	0	0.29	0.00270989	0	1	6	3.0137	131	83	3	5.6	4.4	170	14.6	1.12	72.989	1.12	0.155815	0.0262409	2005-12-06	1.3
824	1938-08-09	0	2005-11-10	67.3014	1	0	0	0	0	0	0	27.972	0	0	0	2.01096	0.980822	0.980822	133	66	1.4	9.7	3.4	160	2.7	4.6	1	0	0	1.4	0.294222	0.0721111	1	6	2.99178	159	87	3.4	2.7	4.8	147	12.5	1.58	69.3123	1.58	0.405738	0.112869	2005-11-10	1.4
825	1943-11-18	1	2005-11-10	62.0219	1	1	0	1	0	1	0	29.9357	0	0	0	1.99726	0.972603	0.972603	148	95	1.7	15.4	2.6	256	6.2	5.03	1	1	0	1.7	0.488722	0.144361	1	3	2.96986	133	73	5	6.2	3.5	188	11.7	7.8	64.0192	7.8	6.46667	2.625	2005-11-10	2
826	1934-06-16	1	2005-11-29	71.5041	0	0	0	1	0	1	0	25.2709	0	0	0	1.94521	1.01644	1.01644	137	74	1.1	12.7	2.7	176	5.1	4.2	1	0	0	1.1	0.147722	0.0238611	1	5	2.96164	125	71	3.6	5.1	4.5	173	15.4	0.77	73.4493	0.77	0.0507259	0.002187	2005-11-29	1.8
827	1938-06-18	1	2005-12-06	67.5151	0	0	0	0	0	0	1	27.1594	0	0	0	2	1	1	167	89	0.1	13.6	2.8	196	5.3	4.3	0	0	0	0.1	0.000111111	0	0	6	3	131	77	3.9	5.3	3.9	160	13.3	0.09	69.5151	0.09	8.1e-05	0	2005-12-06	2.2
828	1932-07-22	1	2005-10-27	73.3151	1	0	0	0	0	0	0	35.0556	0	0	0	1.97808	0.49589	0.49589	163	82		14.5	3.1	161	6.7	3.92	0	1	0				1	6	2.47397	145	86	2.9	6.7	4.8	151	17.1	0.45	75.2932	0.45	0.010125	0	2005-10-27	1.6
829	1940-10-01	1	2005-10-27	65.1151	0	0	2	0	0	1	0	30.6748	0	0	0	1.9726	0.978082	0.978082	165	92	0.91	14.6	2.8	140	4.7	3.9	0	1	0	0.91	0.0837301	0.00765789	1	6	2.95068	133	79	2.9	4.7	4.2	165	13.1	1.1	67.0877	1.1	0.147722	0.0238611	2005-10-27	2
830	1936-02-16	1	2007-02-09	71.0301	1	0	0	1	1	1	0	29.7211	2	1	1	1.46849	3.00516	3.00516	120	77	0.21	14.5	2.5	177	7	4.4	1	0	0	0.21	0.001029	0	1	6	4.47365	128	79	4.5	7	4.3	117	12.1	0.38	72.4986	0.38	0.00609689	0	2007-02-09	1.6
831	1944-06-26	1	2005-12-06	61.4877	0	0	0	0	0	0	0	30.1194	0	0	0	2.00274	1.01096	1.01096	156	97	0.83	16.1	2.6	218	8.4	4.6	0	1	0	0.83	0.0635319	0.003993	1	4	3.0137	134	88	3.4	8.4	4.3	153	15	0.15	63.4904	0.15	0.000375	0	2005-12-06	1.7
832	1939-12-15	1	2007-01-26	67.1616	0	0	0	0	0	0	0	30.4219	0	0	0	1.6	1.47671	1.47671	141	82	0.89	10.8	4	116	5.3	3.4	1	0	0	0.89	0.0783299	0.006591	1	6	3.07671	131	80	3.7	5.3	4.2	121	10.7	0.46	68.7616	0.46	0.0108151	0	2007-01-26	1.7
833	1946-04-09	0	2005-10-18	59.5671	1	0	0	0	0	0	0	29.2188	0	0	0	1.54247	1.39178	1.39178	125	89		11.7	4.4	179	6.2	4.5	0	1	0				1	4	2.93425	129	63	7.3	6.2	4.5	181	10.5	1.2	61.1096	1.2	0.190667	0.037	2005-10-18	2.1
834	1931-12-08	0	2006-02-04	74.211	0	0	0	0	0	0	0	36.2624	2	1	1	1.9863	3.15812	3.15812	154	89	0.15	12	3.4	167	6.4	4.1	0	1	0	0.15	0.000375	0	1	6	5.14442	131	81	3.9	6.4	4.3	142	13.5	0.41	76.1973	0.41	0.00765789	0	2006-02-04	1.4
835	1955-11-20	1	2005-12-13	50.0986	0	0	0	0	0	0	0	28.0899	0	0	0	1.98082	1.01918	1.01918	119	85	0.18	15.4	3.2	208	7.1	4.2	1	0	0	0.18	0.000648	0	1	1	3	139	81	4.4	7.1	3.9	220	10.9	0.06	52.0795	0.06	2.4e-05	0	2005-12-13	2
836	1936-03-25	1	2005-11-03	69.6575	0	0	0	0	0	0	0	25.3902	0	0	0	2.04931	0.958904	0.958904	144	89	0.64	11.4	3	174	6.1	4.23	1	0	0	0.64	0.0291271	0.000304889	1	6	3.00822	138	76	5.1	6.1	3.8	208	10.8	1.07	71.7068	1.07	0.136059	0.0205294	2005-11-03	3.5
837	1945-04-09	0	2005-12-14	60.7233	0	0	0	0	1	1	0	42.7319	1	0	0	2	2.54757	2.54757	153	71	1.8	10.4	4.5	208	8.4	4.2	0	1	0	1.8	0.562667	0.173	1	6	4.54757	151	77	3.8	8.4	4.4	167	12.7	5.1	62.7233	5.1	3.76667	1.5	2005-12-14	3
838	1953-11-17	0	2006-03-07	52.337	0	0	0	0	0	0	0	28.9341	0	0	0	2.07123	1.07945	1.07945	131	80	0.54	13.4	3	148	4.9	4.5	1	0	0	0.54	0.017496	7.11112e-06	1	6	3.15069	120	80	5.3	4.9	4.4	128	12.4	0.5	54.4082	0.5	0.0138889	0	2006-03-07	3
839	1935-03-23	0	2005-12-15	70.7808	0	0	0	0	0	0	0	31.237	0	0	0	1.99726	1.01096	1.01096	133	75	0.37	11.2	4.1	229	6.3	3.9	1	0	0	0.37	0.00562811	0	1	6	3.00822	145	85	3.5	6.3	4.2	120	11.2	0.3	72.7781	0.3	0.003	0	2005-12-15	1
840	1941-05-23	1	2005-11-24	64.5507	1	0	0	0	0	0	0	32.4444	0	0	0	1.99178	1.05205	1.05205	120	69	0.87	15.1	2.9	220	8.4	4.2	0	1	0	0.87	0.073167	0.00562811	1	5	3.04384	140	85	3.5	8.4	4.6	120	14.3	2.3	66.5425	2.3	0.985722	0.342861	2005-11-24	2.5
841	1940-06-07	0	2005-11-24	65.5096	0	0	0	0	0	0	0	25.8022	0	0	0	1.90959	1.06301	1.06301	160	90	0.1	11.7	3.5	128	6.1		1	0	0	0.1	0.000111111	0	1	5	2.9726	140	70	3.9	6.1		146	10.9	0.3	67.4192	0.3	0.003	0	2005-11-24	1.3
842	1933-08-05	1	2006-06-26	72.9397	1	0	1	0	0	1	0	22.7732	2	1	1	1.7863	0.193165	0.193165	142	85	0.22	14.1	3.5	95	8.3		1	1	0	0.22	0.00118311	0	1	6	1.97947	160	80	4.2	8.3		171	12.6	1	74.726	1	0.111111	0.0138889	2006-06-26	1.8
843	1946-12-06	1	2005-11-22	59.0027	1	0	0	0	0	0	0	30.3673	0	0	0	2.02192	0.942466	0.942466	168	88	3.04	13.4	6.6	134	8.8		1	1	0	3.04	1.70667	0.641667	1	3	2.96438	110	70	5.6	8.8		114	8.1	1	61.0247	1	0.111111	0.0138889	2005-11-22	2.6
844	1954-02-06	1	2005-11-17	51.8137	0	0	0	0	0	0	1	28.0557	0	0	0	1.92877	1.04384	1.04384	142	100	3.6	13.5	4	153	7.5		1	1	0	3.6	2.26667	0.875	1	5	2.9726	180	90	4.6	7.5		143	11.2	0.9	53.7425	0.9	0.081	0.00711111	2005-11-17	2.6
845	1936-08-16	1	2005-11-18	69.3041	0	0	1	1	0	1	1	27.268	2	1	1	2.0274	1.05269	1.05269	160	70	0.24	14.8	3.4	195	7.3		1	0	0	0.24	0.001536	0	1	6	3.08008	130	80	4.6	7.3		233	12	4	71.3315	4	2.66667	1.04167	2005-11-18	1.6
846	1931-01-01	1	2005-11-21	74.9397	0	0	0	0	0	0	0	26.4915	2	1	1	1.98904	0.477762	0.477762	162	70	1.01	11.6	3.9	149	6		1	0	0	1.01	0.114478	0.0147389	1	5	2.4668	160	70	4.9	6		245	12.3	2.3	76.9288	2.3	0.985722	0.342861	2005-11-21	2
847	1950-09-07	1	12/22/2005	55.3288	1	0	0	1	0	1	0	27.7767	3	0	1	1.78508	0	0	152	70	0.7	11.5	6	134	7.5		1	0	0	0.7	0.0381111	0.000888889	1	2	1.78508									57.1138				2005-12-22	3.6
848	1936-10-15	1	11/21/2005	69.1479	1	0	0	0	0	0	0	33.4243	3	0	1	1.90411	1.8577	3.60274	200	100	2.68	12	4.2	279	9.3		1	1	0	2.68	1.34849	0.492577	1	2	3.76181	130	75	3.1	9.3		144	14.4	0.7	71.052	0.7	0.0381111	0.000888889	2005-11-21	3.3
849	1939-07-23	1	2005-11-16	66.3644	1	0	0	0	0	0	0	34.2561	1	0	0	1.99452	0.792611	0.792611	120	62	1.33	12.2	5.1	152	10.1		1	1	0	1.33	0.255415	0.0585406	1	3	2.78713	120	70	8.4	10.1		119	10.8	0.1	68.3589	0.1	0.000111111	0	2005-11-16	3.8
850	1972-04-02	1	11/23/2005	33.6658	0	0	0	0	0	0	1	20.6193	3	0	1	1.98356	2.38879	3.57808	150	63	0.55	12.1	5.9	205	8.6		1	1	0	0.55	0.0184861	1.38889e-05	1	6	4.37235	150	90	3.7	8.6		221	12.1	1.05	35.6493	1.05	0.128604	0.0184687	2005-11-23	3.2
851	1935-08-21	1	2006-05-29	70.8192	0	0	0	0	0	0	0	25.8645	1	0	0	1.90685	1.30191	1.30191	153	88	0.87	11.7	4.5	212	8.1		1	1	0	0.87	0.073167	0.00562811	1	6	3.20876	150	60	4.6	8.1		155	10.8	1.3	72.726	1.3	0.239611	0.0531389	2006-05-29	3.9
852	1933-02-09	1	2005-11-17	72.8192	0	0	0	1	0	1	0	28.2222	0	0	0	1.91507	1.07945	1.07945	155	83	0.52	15.1	3.2	215	4.1		0	0	0	0.52	0.0156231	8.88886e-07	0	6	2.99452	135	70	2.9	4.1	3.6	209	17.2	0.4	74.7342	0.4	0.00711111	0	2005-11-17	1.7
853	1935-01-04	1	2005-11-12	70.9041	1	0	0	0	1	1	0	22.6667	1	0	0	1.51233	0.237158	4.41918	147	60	0.32	13.1	3.3	178	6.5		0	1	0	0.32	0.00364089	0	1	5	1.74949	90	50	3.7	6.5	3.9	204	11.9	1.5	72.4164	1.5	0.354167	0.09375	2005-11-12	2.1
854	1949-02-25	0	2005-11-17	56.7644	0	0	0	0	0	0	1	26.2985	0	0	0	2.03014	0.964383	0.964383	123	80	0.46	12.4	3.7	229	8.3		1	1	0	0.46	0.0108151	0	1	1	2.99452	130	80	3.3	8.3	4	154	14.3	1	58.7945	1	0.111111	0.0138889	2005-11-17	1.8
855	1950-11-08	1	2005-11-25	55.0849	0	0	0	0	0	0	0	24.4352	0	0	0	1.91233	1.05205	1.05205	150	100		17.1	3.3	236	4.7		0	0	0				0	5	2.96438	130	80	4.6	4.7	4.2	174	12.9	0.2	56.9973	0.2	0.000888889	0	2005-11-25	1.4
856	1958-09-14	1	2006-06-16	47.7863	0	0	0	0	0	0	0	26.0407	0	0	0	1.85753	1.03836	1.03836	113	83	2.75	14	4.1	227	8		0	1	0	2.75	1.41753	0.521267	1	4	2.89589	130	60	3.2	8		158	13.7	0.3	49.6438	0.3	0.003	0	2006-06-16	1.8
857	1949-04-20	1	2005-11-28	56.6466	0	0	0	1	1	1	0	26.1249	2	1	1	2	3.30595	3.30595	110	80	0.89	14.9	3.7	170	9.9		1	0	0	0.89	0.0783299	0.006591	1	6	5.30595	130	75	5	9.9	3.8	191	11.2	0.7	58.6466	0.7	0.0381111	0.000888889	2005-11-28	1.9
858	1933-04-29	1	2005-11-29	72.6356	0	1	0	0	1	1	0	30.4832	2	1	1	1.6274	1.25556	1.25556	160	80	0.48	14.6	2.8	249	9.1		1	0	0	0.48	0.012288	0	1	6	2.88296	127	80	4.5	9.1	4	134	12.3	2	74.263	2	0.722222	0.236111	2005-11-29	2.8
859	1933-07-02	1	2005-11-21	72.4384	0	0	0	0	0	0	0	25.7778	1	0	0	1.92603	2.66809	2.66809	172	87	0.19	12.9	3.6	204	5.4		1	0	0	0.19	0.000762111	0	1	3	4.59411	150	80	5.6	5.4		208	10.8	1	74.3644	1	0.111111	0.0138889	2005-11-21	2.1
860	1935-09-15	1	2005-11-21	70.2329	0	1	0	0	0	1	0		0	0	0	1.99726	0.986301	0.986301	123	70	0.33	16	3.2	136	8.1		1	0	0	0.33	0.003993	0	1	6	2.98356	140	60	4.9	8.1		165	13	0.2	72.2301	0.2	0.000888889	0	2005-11-21	1.5
861	1941-03-19	1	2006-10-19	65.6301	1	0	0	0	0	0	0	33.0247	1	0	0	1.92877	2.18075	2.18075	112	70	2	12.5	4.5	199	10.2		1	1	1	2	0.722222	0.236111	1	6	4.10951	143	77	3.2	10.2	4.9	146	14.7	0.1	67.5589	0.1	0.000111111	0	2006-10-19	3.1
862	1931-01-30	0	2005-11-24	74.8685	0	0	0	0	0	0	0	36.6991	0	0	0	1.9726	1.02466	1.02466	180	90	1.6	11	4	204	8.6		1	1	0	1.6	0.419111	0.117889	1	6	2.99726	160	100	3.1	8.6		188	16.3	0.3	76.8411	0.3	0.003	0	2005-11-24	1.9
863	1934-09-01	1	2005-11-19	71.2658	0	1	0	0	1	1	0	30.8329	2	1	1	2.00548	0.31348	0.31348	123	60	0.29	12.2	3.4	128	8.4		1	0	0	0.29	0.00270989	0	1	5	2.31896	140	70	4.5	8.4		121	12.3	1.4	73.2712	1.4	0.294222	0.0721111	2005-11-19	3.1
864	1949-03-27	1	2005-11-23	56.6986	1	0	0	0	0	0	0	33.7891	0	0	0	1.99726	0.967123	0.967123	165	80	0.3	14.6	3.2	101	4.8		0	1	0	0.3	0.003	0	1	2	2.96438	135	75	5.7	4.8	4.1	226	11.2	0.18	58.6959	0.18	0.000648	0	2005-11-23	2.3
865	1938-02-15	1	2006-05-29	68.3288	0	0	0	0	0	0	0	26.079	0	0	0	1.90411	1.00274	1.00274	150	80	0.24	13.9	4	112	5.4		0	0	0	0.24	0.001536	0	0	5	2.90685	140	80	2.8	5.4	4.4	196	16.2	0.28	70.2329	0.28	0.00243911	0	2006-05-29	2.4
866	1948-06-26	1	2005-11-25	57.4548	0	0	0	0	0	0	0	31.2026	0	0	0	1.9863	0.991781	0.991781	140	87	1.05	16.2	3	211	6.5	7.8	1	1	0	1.05	0.128604	0.0184687	1	5	2.97808	150	87	3.3	6.5	3.6	179	12.8	0.36	59.4411	0.36	0.005184	0	2005-11-25	1.5
867	1937-02-12	0	2005-11-30	68.8438	1	0	0	0	1	1	0	28.2222	0	0	0	1.99452	1.00548	1.00548	140	70	1.19	11.7	4.5	140	9.3		1	0	1	1.19	0.186097	0.0355484	1	6	3	140	70	5.7	9.3	4.2	205	13.8	1.2	70.8384	1.2	0.190667	0.037	2005-11-30	2.1
868	1963-06-18	0	2006-01-04	42.5781	0	0	0	0	0	0	0	25.3906	1	0	0	2.03288	2.81312	2.81312	127	87	0	9.8	4.9	173	5.8	3.8	0	1	0	0	0	0	1	1	4.846	120	80	2.7	5.8	4.2	195	14.1	0	44.611	0	0	0	2006-01-04	2
869	1931-02-15	1	2005-11-30	74.8411	1	0	0	0	0	0	0	26.5754	0	0	0	2.00822	1.06027	1.06027	120	80	0	14.9	3	199	7.1	4.1	1	0	0	0	0	0	1	6	3.06849	140	88	4.2	7.1	5	120	12	0.48	76.8493	0.48	0.012288	0	2005-11-30	1.8
870	1943-03-07	1	2005-12-22	62.8384	1	0	0	0	1	1	0	24.0346	1	0	0	0.93	0	0.00908279	187	100	5.79	13.4	4.3	295	6.2	4.5	1	0	0	5.79	4.45667	1.7875	1	2	0.939083									63.7684				2005-12-22	3.1
871	1933-06-04	1	2005-12-15	72.5808	0	0	0	0	0	0	0	24.1672	0	0	0	1.99178	1.07671	1.07671	130	70	0	13.1	2.7	174	6	4.2	1	0	0	0	0	0	1	3	3.06849	130	80	3.5	6	4.7	190	13.3	0.37	74.5726	0.37	0.00562811	0	2005-12-15	1.3
872	1938-11-22	0	2006-02-01	67.2411	0	0	0	0	0	0	0	37.5	0	0	0	1.98904	1.01644	1.01644	168	98	0.28	12	3.7	166	5.9	4	1	0	0	0.28	0.00243911	0	1	3	3.00548	143	87	6.3	5.9	5	157	10.6	0.49	69.2301	0.49	0.0130721	0	2006-02-01	2.4
873	1951-08-26	0	2006-01-10	54.4137	0	0	0	0	0	0	0	29.508	1	0	0	1.43562	0	0.0565122	175	97	0.66	12	4.6	259	7	3.4	1	0	0	0.66	0.031944	0.000455111	1	3	1.49213									55.8493				2006-01-10	3.4
874	1972-12-08	1	2006-11-07	33.937	0	0	0	0	0	0	0	26.9274	0	0	0	2.03562	1.0411	1.0411	110	70	1.12	14.8	4.3	171	4.3	4.5	1	0	0	1.12	0.155815	0.0262409	1	6	3.07671	143	87	3.6	4.3	3.9	173	9.4	0.7	35.9726	0.7	0.0381111	0.000888889	2006-11-07	2.4
875	1940-11-10	0	2006-02-04	65.2794	1	0	0	0	0	0	0	26.5625	0	0	0	2.00548	1.03562	1.03562	150	70	0	13.4	3.7	168	7.9	4	0	1	0	0	0	0	1	2	3.0411	140	70	3.3	7.9	4	82	12.1	0.87	67.2849	0.87	0.073167	0.00562811	2006-02-04	1.5
876	1960-02-21	1	2005-11-23	45.7863	1	0	0	0	0	0	0	28.0664	0	0	0	1.98082	1.00548	1.00548	180	113	6.34	12.8	4.5	252	9	3.6	1	1	1	6.34	5.00667	2.01667	1	6	2.9863	120	80	3.6	9	4.3	199	14	0.12	47.7671	0.12	0.000192	0	2005-11-23	4.4
877	1937-04-01	1	2005-12-16	68.7562	0	0	0	0	0	0	0	27.7551	0	0	0	2.00274	0.989041	0.989041	120	90	0	13.5	3	131	7.8	4.1	1	0	0	0	0	0	1	3	2.99178	127	77	2.3	7.8	4.1	219	16.5	0	70.7589	0	0	0	2005-12-16	1.8
878	1939-05-25	0	2006-01-16	66.6932	1	0	2	0	0	1	0	40.7908	0	0	0	2.02192	1.03836	1.03836	170	90	1.53	9.3	3.1	217	4.7		0	1	0	1.53	0.37314	0.100737	1	2	3.06027	112	61	3.6	4.7	4.4	229	11.4	0.15	68.7151	0.15	0.000375	0	2006-01-16	2.2
879	1936-01-19	1	2005-11-23	69.8932	1	0	0	0	0	0	0	33.305	0	0	0	2.03288	0.953425	0.953425	147	75	0.59	12.1	4	164	8.9	3.9	0	1	0	0.59	0.0228199	8.09999e-05	1	2	2.9863	130	70	2.5	8.9	4.1	193	14.3	0.2	71.926	0.2	0.000888889	0	2005-11-23	1.8
880	1937-03-18	1	2006-03-14	69.0356	1	0	0	0	0	0	0	31.25	0	0	0	2.04931	1.20274	1.20274	140	60	0.26	13.7	2.8	176	6.4	4	1	0	0	0.26	0.00195289	0	1	2	3.25205	130	68	3.5	6.4	4.5	113	11.2	2.63	71.0849	2.63	1.29948	0.47224	2006-03-14	1.9
881	1935-07-25	1	2006-10-31	71.3178	0	0	0	0	0	0	0	24.5675	1	0	0	2.01644	1.92333	1.92333	130	85	0	18.2	2.6	230	7.2	4.23	0	0	1	0	0	0	0	6	3.93977	140	70	3.2	7.2	4.7	162	13.1	0.02	73.3343	0.02	8.88889e-07	0	2006-10-31	1.4
882	1945-01-21	0	2006-10-31	61.8164	0	0	0	0	0	0	0	40.3453	0	0	0	1.95616	1.03836	1.03836	126	63	0.17	11.3	3.3	223	10.2	4.37	1	0	0	0.17	0.000545889	0	1	6	2.99452	110	60	2.6	10.2	4.2	187	14.7	0.03	63.7726	0.03	3e-06	0	2006-10-31	2
883	1950-08-24	1	2006-01-16	55.4356	0	0	0	0	0	0	0	29.7619	0	0	0	2.00548	0.909589	0.909589	133	60	0.13	14.3	2.16	205	6.1	3.84	0	1	0	0.13	0.000244111	0	1	5	2.91507	140	80	3.4	6.1	4.5	171	11.6	1.7	57.4411	1.7	0.488722	0.144361	2006-01-16	1.57
884	1931-11-22	0	2005-12-21	74.1315	1	0	0	0	1	1	0	29.8233	0	0	0	1.99178	1.07671	1.07671	176	80	0.52	11.3	4	295	5.9	4.3	1	0	0	0.52	0.0156231	8.88886e-07	1	6	3.06849	137	90	3	5.9	5.3	221	13.5	0.12	76.1233	0.12	0.000192	0	2005-12-21	1.3
885	1950-08-07	1	2006-02-28	55.6	0	0	0	0	0	0	0	27.0842	0	0	0	1.87671	0.460274	0.460274	132	78	0.1	14.6	2.4	226	3.9	4.63	0	0	0	0.1	0.000111111	0	0	5	2.33699	137	80	4.1	3.9	4.3	290	10.2	0.08	57.4767	0.08	5.68889e-05	0	2006-02-28	1.6
886	1939-05-06	1	11/27/2006	67.6082	0	0	0	0	0	0	1	19.7261	3	0	1	1.59178	2.76414	2.85479	133	80	0.88	13.9	3.5	203	5.5	4.3	1	0	0	0.88	0.0757191	0.00609689	1	1	4.35592	135	60	4	5.5	4.1	130	13.5	0.95	69.2	0.95	0.0952639	0.010125	2006-11-27	2.6
887	1950-12-10	0	2006-02-02	55.1863	1	0	0	1	0	1	0	34.1311	0	0	0	1.96712	1.00548	1.00548	128	70	0.22	13.2	2.5	237	5.9	3.8	1	0	0	0.22	0.00118311	0	1	5	2.9726	150	80	2.5	5.9	3.8	237	13.2	0.22	57.1534	0.22	0.00118311	0	2006-02-02	1.22
888	1933-05-20	1	2005-12-21	72.6384	0	0	0	0	0	0	0	25.9516	1	0	0	0.956164	0	0.352528	123	67	0.24	10.8	3.86	187	6.9	4	1	0	0	0.24	0.001536	0	1	1	1.30869									73.5945				2005-12-21	3.52
889	1956-09-05	0	2005-12-19	49.3205	0	0	0	0	0	0	0	23.5304	0	0	0	2	0.991781	0.991781	137	68		10.6	4	182	4.5	3.85	1	0	0				1	6	2.99178	138	69	3	4.5	4.5	213	13.7	0.09	51.3205	0.09	8.1e-05	0	2005-12-19	1.25
890	1949-11-06	0	2005-12-28	56.1808	0	0	0	0	0	0	0	28.6726	0	0	0	1.43836	2.75068	2.75068	142	83	0.06	13	3.9	238	3.18	3.7	0	1	1	0.06	2.4e-05	0	1	6	4.18904	130	70	2.6	3.18	5.1	244	12.3	0.12	57.6192	0.12	0.000192	0	2005-12-28	1.08
891	1941-11-18	1	2005-12-13	64.1123	1	0	0	0	0	0	0	29.1693	0	0	0	1.99452	0.980822	0.980822	120	67	2.05	10.7	3.81	136		3.6	0	1	0	2.05	0.764299	0.252983	1	5	2.97534	130	70	3.2		4.1	109	12.7	0.08	66.1068	0.08	5.68889e-05	0	2005-12-13	2.73
892	1942-11-08	0	2007-04-12	64.4685	0	0	0	0	0	0	0	35.2996	0	0	0	2.02466	0.868493	0.868493	120	50	0.03	13.2	4.1	176	7.5	3.5	0	0	0	0.03	3e-06	0	0	5	2.89315	120	55	4.3	7.5	4.3	134	13.5	0.34	66.4931	0.34	0.00436711	0	2007-04-12	1.5
893	1932-05-16	1	2005-12-19	73.6438	0	0	0	0	0	0	0	27.5873	0	0	0	1.98356	1.01918	1.01918	157	62	0.04	10.9	3	224	8.9	4	0	1	0	0.04	7.11111e-06	0	1	5	3.00274	133	65	3	8.9	5.3	169	13.6	0.27	75.6274	0.27	0.002187	0	2005-12-19	2.24
894	1936-08-08	1	2007-03-16	70.6493	1	0	0	0	1	1	0	26.398	0	0	0	1.86027	1.00822	1.00822	130	60		13.1	4.6	209	11.7	4.32	1	1	0				1	6	2.86849	110	80	3.3	11.7	4.6	269	14.6	0.1	72.5096	0.1	0.000111111	0	2007-03-16	1.8
895	1949-01-05	0	2005-12-16	56.9836	0	0	0	0	0	0	0	33.0578	0	0	0	1.99178	0.994521	0.994521	135	70	0.02	12.5	3.3	205	5.2	3.3	0	1	0	0.02	8.88889e-07	0	1	6	2.9863	140	90	2.6	5.2	3.8	305	10.7	0.72	58.9753	0.72	0.041472	0.00118311	2005-12-16	1.58
896	1944-11-19	1	2005-12-19	61.1233	0	0	0	1	0	1	0	23.1834	1	0	0	1.9863	2.91993	2.91993	135	63	0.3	11	4.13	160	7	4.1	1	0	0	0.3	0.003	0	1	3	4.90623	125	65	5.9	7	4	184	13.3	3.44	63.1096	3.44	2.10667	0.808333	2005-12-19	4.09
897	1933-11-28	1	2005-12-28	72.1315	1	0	1	0	0	1	0	29.4029	0	0	0	1.95342	1.01918	1.01918	117	68	0.04	12.3	3.45	199	8.7	4.4	0	1	0	0.04	7.11111e-06	0	1	6	2.9726	135	80	3.7	8.7	4.8	153	14.6	0.18	74.0849	0.18	0.000648	0	2005-12-28	2.53
898	1971-07-20	1	2006-11-22	35.3671	0	0	0	1	0	1	0	25.0995	0	0	0	1.6	1.41644	1.41644	110	80		16.1	2.9	316	7.3		1	0	0				1	6	3.01644	130	80	5.8	7.3	4.7	226	12.1	0.7	36.9671	0.7	0.0381111	0.000888889	2006-11-22	1.72
899	1947-02-11	1	2005-12-22	58.9014	1	0	0	0	0	0	0	35.2043	0	0	0	1.55068	0	0	137	82	0.01	14.7	3	168	11	4.02	0	1	1	0.01	1.11111e-07	0	1	6	1.55068	110	65	3.4	11	4.8	154	13.3	0.1	60.4521	0.1	0.000111111	0	2005-12-22	1.68
900	1930-09-28	0	12/19/2005	75.2767	0	0	0	0	0	0	0	28.251	3	0	1	1.99726	0.839153	0.863014	137	72	1.38	10.5	4.14	178	5.4	4.1	1	1	0	1.38	0.282863	0.068098	1	6	2.83641	137	90	3.2	5.4	5.4	186	16.1	0.29	77.274	0.29	0.00270989	0	2005-12-19	2.26
901	1942-06-29	1	2007-03-26	64.7836	1	0	0	0	0	0	0	34.3125	0	0	0	1.73425	1.11507	1.11507	135	77		15.6	2.1	196	6.8	4.6	0	1	0				1	6	2.84931	110	60	4.7	6.8	4	241	11.9	1.58	66.5178	1.58	0.405738	0.112869	2007-03-26	1.9
902	1936-12-15	0	2006-12-01	70.0082	0	0	0	1	0	1	0	27.993	0	0	0	2.0274	0.958904	0.958904	152	40		11	6.3	259	4.9	4.4	1	0	0				1	6	2.9863	95	62	3.5	4.9	4.7	196	11.6	1.1	72.0356	1.1	0.147722	0.0238611	2006-12-01	1
903	1956-10-01	0	2007-01-13	50.3178	0	0	0	0	0	0	0	36.2624	0	0	0	1.92329	1.18904	1.18904	130	70		12.8	4.1	136	3.8	4	0	0	0				0	6	3.11233	138	71	4.8	3.8	4.7	192	9.9	0.12	52.2411	0.12	0.000192	0	2007-01-13	1.55
904	1939-09-18	1	2006-01-17	66.3781	1	0	0	1	1	1	0	24.0346	1	0	0	2	2.15606	2.15606	163	93	1.05	12.5	4.1	130	6.3	3.8	0	1	0	1.05	0.128604	0.0184687	1	2	4.15606	118	79	3.6	6.3	4.6	200	13.5	1.3	68.3781	1.3	0.239611	0.0531389	2006-01-17	3
905	1955-06-18	1	2006-02-16	50.7014	0	0	0	0	1	1	1	25.6055	0	0	0	2.00822	1.00548	1.00548	140	85	0.14	16.6	2.9	200	6		1	0	1	0.14	0.000304889	0	1	5	3.0137	142	78	5.3	6		149	11.2	0.38	52.7096	0.38	0.00609689	0	2006-02-16	1.67
906	1939-06-22	0	2006-05-12	66.9342	0	0	2	0	0	1	0		1	0	0	2.00274	1.60301	1.60301	147	85	0.51	12.1	3.7	219	5.4		1	0	0	0.51	0.014739	1.11111e-07	1	4	3.60575	110	63	3.5	5.4	4.6	165	12.9	0.21	68.937	0.21	0.001029	0	2006-05-12	2.4
907	1981-01-26	1	2006-04-01	25.1945	0	0	0	0	0	0	0	20.3244	0	0	0	2.00274	1	1	119	77	4.02	13	3.4	233	7.1		1	0	0	4.02	2.68667	1.05	1	5	3.00274	98	60	4.2	7.1	3.9	196	14.6	5.04	27.1973	5.04	3.70667	1.475	2006-04-01	2.4
908	1938-03-21	0	2006-03-27	68.063	0	0	0	0	0	0	0	20.0777	0	0	0	2.00274	1.5863	1.5863	128	68	1.4	11.3	3.9	203	6.1		1	0	0	1.4	0.294222	0.0721111	1	6	3.58904	133	68	4.2	6.1	4.5	171	11	0.96	70.0658	0.96	0.098304	0.0108151	2006-03-27	1.5
909	1972-01-14	0	2006-01-09	34.011	0	0	0	0	0	0	0	28	0	0	0	2	1.00274	1.00274	128	82	1.85	13.1	3.6	178	6.5		1	1	0	1.85	0.60116	0.18808	1	4	3.00274	150	93	5.6	6.5	3.9	123	11	1.02	36.011	1.02	0.117911	0.015622	2006-01-09	1.5
910	1939-11-30	1	2005-12-19	66.0986	0	0	0	0	0	0	0	31.2213	1	0	0	2	0.327173	0.327173	153	93	4.11	11.6	4	137	7		1	0	0	4.11	2.77667	1.0875	1	5	2.32717	165	90	4.2	7	3.4	166	10.1	2	68.0986	2	0.722222	0.236111	2005-12-19	2.6
911	1934-09-14	0	2005-12-31	71.3452	0	0	0	1	1	1	0	26.9896	0	0	0	2	1.06575	1.06575	137	78	0.27	12.3	3.7	175	6.4		0	1	0	0.27	0.002187	0	1	3	3.06575	160	90	5.3	6.4	4.1	225	12	2.8	73.3452	2.8	1.46711	0.541889	2005-12-31	2.3
912	1933-06-28	1	2006-01-14	72.5973	0	0	2	0	0	1	0	21.3675	1	0	0	2	3.06776	3.06776	127	65	0.2	9.5	4.3	169	5.2		1	0	0	0.2	0.000888889	0	1	3	5.06776	142	83	3	5.2		196	12.7	0.81	74.5973	0.81	0.059049	0.00331011	2006-01-14	2.86
913	1946-09-29	1	2006-01-26	59.3671	0	0	0	0	0	0	0	30.4688	1	0	0	1	0	0.582478	150	102	2.22	11.8	3.4	123	5.3		1	0	0	2.22	0.913031	0.313182	1	4	1.58248									60.3671				2006-01-26	3.5
914	1950-01-06	0	2006-04-02	56.274	1	0	0	0	0	0	0	35.6513	1	0	0	2	1.38946	1.38946	163	97	3.66	11	5.1	174	5.4		0	1	0	3.66	2.32667	0.9	1	3	3.38946	135	76	3.5	5.4	3.8	188	11.2	4.2	58.274	4.2	2.86667	1.125	2006-04-02	2.6
915	1957-01-07	1	2006-01-18	49.063	0	0	0	0	0	0	0	30.0568	0	0	0	2	1.00548	1.00548	163	102	0.58	13.7	3.3	303	9.4		0	0	0	0.58	0.0216791	5.68889e-05	0	5	3.00548	102	78	2.7	9.4	3.9	163	13.5	0.99	51.063	0.99	0.107811	0.0130721	2006-01-18	3
916	1938-07-28	0	2006-03-11	67.6658	1	0	0	0	0	0	0	24.974	0	0	0	2.00548	1.05205	1.05205	178	68	3.38	12.4	4	214	6.6		0	1	0	3.38	2.04667	0.783333	1	2	3.05753	157	75	3.1	6.6	4.4	169	12.3	0.18	69.6712	0.18	0.000648	0	2006-03-11	2.3
917	1942-11-14	0	2006-03-15	63.3753	0	0	0	0	0	0	0	25.4767	0	0	0	2.00822	0.991781	0.991781	141	79	0.48	10.6	3.5	234	7.7		0	0	0	0.48	0.012288	0	0	3	3	133	67	5.7	7.7	3.2	154	12.2	0.36	65.3836	0.36	0.005184	0	2006-03-15	2.2
918	1964-02-28	1	2005-12-19	41.8356	0	0	0	1	0	1	0	24.0741	0	0	0	2	1.00274	1.00274	130	102	2.65	12.1	3.1	136	8.2		1	1	0	2.65	1.31905	0.480358	1	4	3.00274	128	58	3.3	8.2	3.9	167	12.6	0.26	43.8356	0.26	0.00195289	0	2005-12-19	2.9
919	1948-03-18	1	2005-12-27	57.8164	0	1	0	1	1	1	0	29.4023	0	0	0	2	1.00274	1.00274	110	70	1.01	13.6	2.7	156	5.6	4	0	0	0	1.01	0.114478	0.0147389	0	6	3.00274	108	60	3.5	5.6	4.8	201	13	0.88	59.8164	0.88	0.0757191	0.00609689	2005-12-27	1.7
920	1936-01-21	0	2006-03-01	70.1562	0	0	0	0	0	0	0	28.9062	0	0	0	2.00822	1.00822	1.00822	140	85	0.2	13.8	3.5	222	7.9		0	1	0	0.2	0.000888889	0	1	3	3.01644	138	80	3.4	7.9	4.4	158	12.7	0.28	72.1644	0.28	0.00243911	0	2006-03-01	1.6
921	1941-02-09	1	03/01/2006	65.0986	1	0	0	1	0	1	0	35.1541	3	0	1	2.00822	0	1.23836	140	67		11.7	4	144	5.5		1	1	0				1	2	2.05886									67.1068				2006-03-01	2.7
922	1948-06-02	1	2006-02-20	57.7589	1	0	0	0	0	0	0	29.7578	1	0	0	2	0	0.398357	147	77	8.8	12	4.7	180	4.5		1	0	0	8.8	7.46667	3.04167	1	3	2.39836									59.7589				2006-02-20	2.8
923	1939-04-05	1	2006-06-21	67.2575	1	0	0	0	0	0	0	31.2213	0	0	0	2.00822	1.00548	1.00548	118	68	0.18	13.2	3.61	149	5.7		0	1	0	0.18	0.000648	0	1	3	3.0137	153	77	4.9	5.7	3.3	235	10.6	0.16	69.2658	0.16	0.000455111	0	2006-06-21	1.98
924	1940-05-08	0	2006-01-12	65.726	0	0	1	0	0	1	0	20.4061	0	0	0	1.99178	1.00548	1.00548	153	87	1.27	11.6	5.1	182	5.5		1	1	0	1.27	0.224318	0.0479921	1	5	2.99726	87	52	5.2	5.5	4.7	243	14.3	0.34	67.7178	0.34	0.00436711	0	2006-01-12	2.2
925	1944-02-11	0	2006-01-19	61.9808	0	0	0	0	0	0	0	26.5625	1	0	0	1.9726	1.67421	1.67421	130	73	4.62	12	4.5	184	6.2	3.8	1	1	0	4.62	3.28667	1.3	1	3	3.64682	138	88	3.8	6.2	4.2	184	14.8	0.18	63.9534	0.18	0.000648	0	2006-01-19	2.95
926	1946-09-28	1	2006-06-12	59.7452	0	0	0	0	0	0	0	32.4074	1	0	0	2.00548	1.47433	1.47433	167	82	2.3	13.5	4.4	231	8.1		1	0	0	2.3	0.985722	0.342861	1	3	3.47981	155	83	3.5	8.1	3.9	161	14.1	0.64	61.7507	0.64	0.0291271	0.000304889	2006-06-12	2.5
927	1940-12-07	1	2006-01-17	65.1562	1	1	1	1	1	1	0	46.0601	0	0	0	2	1.00274	1.00274	139	80	0.1	12.1	3.8	169	10.6		0	0	0	0.1	0.000111111	0	0	2	3.00274	138	81	2.9	10.6	4.5	178	17	0.18	67.1562	0.18	0.000648	0	2006-01-17	2.11
928	1947-03-30	1	2006-01-20	58.8521	0	0	0	0	0	0	0	31.9559	0	0	0	2.00548	1.00274	1.00274	163	83	0.49	14.4	3	150	6.3		1	0	0	0.49	0.0130721	0	1	3	3.00822	138	85	3.8	6.3	4.2	241	12	0.38	60.8575	0.38	0.00609689	0	2006-01-20	1.57
929	1968-03-25	0	2006-03-01	37.9589	1	0	0	0	0	0	0	17.3579	0	0	0	2.01096	1	1	87	53	0.38	14.4	3.8	266	5.4	5.18	1	0	0	0.38	0.00609689	0	1	2	3.01096	123	90	4	5.4	4.9	234	18	0.39	39.9699	0.39	0.006591	0	2006-03-01	1.7
930	1957-11-18	1	2006-02-16	48.2795	0	0	0	0	0	0	1	24.6755	0	0	0	2.00548	0.99726	0.99726	132	85	3.22	12.9	3.6	222	8.1		1	1	0	3.22	1.88667	0.716667	1	6	3.00274	103	70	3.3	8.1	4.1	167	14.4	0.13	50.2849	0.13	0.000244111	0	2006-02-16	2.8
931	1945-07-15	1	2006-02-20	60.6438	1	1	0	1	1	1	0	24.0882	2	1	1	2	1.85216	1.85216	135	73	0.02	13.9	3	134	8.2		1	0	0	0.02	8.88889e-07	0	1	2	3.85216	128	62	6	8.2	3.4	123	10.3	3.28	62.6438	3.28	1.94667	0.741667	2006-02-20	1.93
932	1938-03-19	0	02/09/2006	67.9425	0	0	0	0	1	1	0	27.3438	3	0	1	0.49589	0	0.452055	158	90	1.4	10.4	4.4	196	8.9	3.8	1	0	0	1.4	0.294222	0.0721111	1	3	0.752909									68.4384				2006-02-09	3.1
933	1946-02-16	1	2006-01-23	59.9753	0	0	0	0	0	0	1	23.0469	1	0	0	2	1.63587	1.63587	125	68	1.52	14.5	3.1	156	7.3		0	1	0	1.52	0.366766	0.0983831	1	1	3.63587	114	78	4.2	7.3	4.2	168	13.9	2.1	61.9753	2.1	0.807167	0.27025	2006-01-23	2.3
934	1952-11-07	0	2006-02-15	53.3096	1	0	0	0	0	0	0	39.3525	0	0	0	2.00822	1.00822	1.00822	107	60	0.05	12	3.7	134	4.5		0	1	0	0.05	1.38889e-05	0	1	6	3.01644	142	78	6.1	4.5	3.1	194	10.2	0.1	55.3178	0.1	0.000111111	0	2006-02-15	1.11
935	1946-05-01	0	2006-02-06	59.811	0	0	0	0	0	0	0	23.0112	0	0	0	2	0.99726	0.99726	130	98	0.51	15.4	3.6	206	5.4		1	0	0	0.51	0.014739	1.11111e-07	1	6	2.99726	126	80	3.8	5.4	4.7	228	13.6	1.19	61.811	1.19	0.186097	0.0355484	2006-02-06	1.3
936	1941-06-24	0	2006-01-23	64.6274	0	0	0	0	0	0	0	33.4574	0	0	0	2	1.00274	1.00274	150	93	0.65	10.1	3.8	181	5.4		1	0	0	0.65	0.0305139	0.000375	1	5	3.00274	118	79	3.4	5.4	4.6	190	14.9	1.17	66.6274	1.17	0.177138	0.0327357	2006-01-23	2.82
937	1945-07-13	1	2006-01-18	60.5589	1	0	0	0	0	0	0	31.1791	1	0	0	2	0.798084	0.798084	147	97	2.8	14.6	3.9	123	7.8		0	1	0	2.8	1.46711	0.541889	1	3	2.79808	118	79	4.1	7.8	4.3	189	11.6	0.26	62.5589	0.26	0.00195289	0	2006-01-18	4.1
938	1937-04-04	1	2006-03-13	68.9863	0	0	0	0	1	1	0	23.5294	1	0	0	1.50411	0	0.319299	118	70	0.64	11.4	3.1	194	6.3		0	0	0	0.64	0.0291271	0.000304889	0	3	1.82341									70.4904				2006-03-13	3.42
939	1949-03-07	1	2005-12-29	56.8521	0	0	1	0	0	1	0	23.3844	0	0	0	2	0.989041	0.989041	138	82	1.05	14.5	3	231	4.6	4.2	0	0	0	1.05	0.128604	0.0184687	0	5	2.98904	125	71	3.8	4.6	4.2	231	10.5	0.37	58.8521	0.37	0.00562811	0	2005-12-29	1.7
940	1962-05-10	1	2006-10-10	44.4493	0	0	0	0	0	0	0	32.924	0	0	0	2.00274	1	1	133	80	1.3	15.7	3.3	164	10.9	3.6	1	0	0	1.3	0.239611	0.0531389	1	6	3.00274	129	80	3	10.9	4.8	199	17.9	2.4	46.4521	2.4	1.07867	0.381	2006-10-10	3.6
941	1948-01-25	0	2006-10-09	58.7452	0	0	0	0	0	0	0	28.125	0	0	0	1.99726	1	1	130	92	0.43	13.1	3.9	210	7.1		0	0	0	0.43	0.00883411	0	0	6	2.99726	140	87	5.1	7.1	4.5	189	13.5	0.14	60.7425	0.14	0.000304889	0	2006-10-09	1.8
942	1935-08-05	0	2006-10-02	71.2082	1	0	0	0	0	0	0	28.1337	2	1	1	2.0137	0.970559	0.970559	127	63	0.69	10.1	4.5	156	6.1		1	0	0	0.69	0.036501	0.000762111	1	3	2.98426	121	80	2.8	6.1	4.4	157	14.3	0.11	73.2219	0.11	0.000147889	0	2006-10-02	2
943	1933-12-11	1	11/18/2005	71.9863	0	1	0	0	0	1	0	28.3737	3	0	1	1.9726	3.33061	3.4137	118	70	0.34	12.1	4.4	172	6.8	4.59	1	0	0	0.34	0.00436711	0	1	6	5.30322	149	85	2.4	6.8	4.4	202	13	1.16	73.9589	1.16	0.17275	0.0313751	2005-11-18	1.5
944	1944-03-27	0	2006-01-11	61.8356	0	0	0	0	0	0	0	34.7078	0	0	0	1.99726	1.06849	1.06849	133	78	0.05	11	2.6	212	7.3	3.58	0	0	1	0.05	1.38889e-05	0	0	6	3.06575	118	70	3.6	7.3	4.6	207	14.4	0.33	63.8329	0.33	0.003993	0	2006-01-11	1.1
945	1934-08-11	0	2006-01-12	71.4712	0	0	0	0	0	0	0	34.8425	0	0	0	2.0137	1.03014	1.03014	152	82	0.1	13.5	3.3	234	6.6	4.27	0	0	0	0.1	0.000111111	0	0	6	3.04384	121	70	4.1	6.6	4.3	148	10.1	0.32	73.4849	0.32	0.00364089	0	2006-01-12	1.6
946	1935-10-23	1	2005-11-18	70.1205	1	0	0	0	0	0	0	37.4497	0	0	0	2.06575	0.964384	0.964384	130	87		14.3	2.5	205	5.9	4.76	0	1	0				1	6	3.03014	119	68	4.6	5.9	4	236	11.5	3.42	72.1863	3.42	2.08667	0.8	2005-11-18	1.6
947	1934-07-19	0	2005-10-28	71.326	0	0	0	0	0	0	0	23.7253	0	0	0	1.49589	0	1.19209e-07	127	70		12.1	3.8	151	6.1	4.09	0	1	0				1	6	1.49589	113	63	3.1	6.1	4.6	241	15.7	0.85	72.8219	0.85	0.0682361	0.00476389	2005-10-28	1.2
948	1932-05-01	1	2006-11-29	74.6301	0	0	0	0	0	0	0	22.8395	0	0	0	1.99178	0.978082	0.978082	143	73	0.56	13.7	2.4	265	6.8	4.52	0	0	0	0.56	0.0195129	2.4e-05	0	6	2.96986	136	80	2.6	6.8	4.6	166	12.7	0.99	76.6219	0.99	0.107811	0.0130721	2006-11-29	2
949	1949-05-29	0	2005-12-03	56.5534	0	0	0	0	0	0	0	33.5315	0	0	0	1.92603	1.00822	1.00822	113	79	0.4	13.1	3.7	225	5.1	4.28	1	0	0	0.4	0.00711111	0	1	6	2.93425	137	77	3.6	5.1	4.28	186	13.5	0.3	58.4795	0.3	0.003	0	2005-12-03	1.6
950	1936-08-07	0	2006-12-06	70.3781	1	1	0	0	0	1	0	35.6867	0	0	0	2.0274	1.01644	1.01644	107	70	0.19	11.7	4.5	261	11.5	4.72	1	0	0	0.19	0.000762111	0	1	6	3.04384	149	100	4.8	11.5	4	153	11.8	3.39	72.4055	3.39	2.05667	0.7875	2006-12-06	1.6
951	1940-08-27	0	2005-11-04	65.2329	0	0	1	1	0	1	0	26.0365	0	0	0	1.92877	1.13699	1.13699	136	79	0.12	11.3	5.5	164	8.4	4.6	0	1	0	0.12	0.000192	0	1	6	3.06575	125	78	2.7	8.4	5.3	148	15.2	0.06	67.1616	0.06	2.4e-05	0	2005-11-04	2.1
952	1940-03-22	1	2006-03-08	66.0055	1	0	0	0	0	0	0	23.7387	0	0	0	2.07397	0.942466	0.942466	137	82	0.08	15.9	2.7	187	5.9	4.71	0	1	0	0.08	5.68889e-05	0	1	5	3.01644	123	77	5.3	5.9	4.1	182	13.1	0.09	68.0795	0.09	8.1e-05	0	2006-03-08	1.6
953	1938-09-25	1	2006-11-30	68.2274	1	0	0	0	0	0	0	28.2828	0	0	0	2.01096	0.983562	0.983562	140	83	1.48	12.9	3.6	222	5.7	4.28	0	1	0	1.48	0.341767	0.0892169	1	2	2.99452	148	87	2.9	5.7	4.3	194	13.6	0.48	70.2383	0.48	0.012288	0	2006-11-30	1.8
954	1939-01-05	0	2006-05-19	67.4137	0	0	0	0	0	0	0	23.8054	0	0	0	1.70411	1.26849	1.26849	134	80	0.21	13.3	3.5	190	5.5	4.19	0	1	0	0.21	0.001029	0	1	1	2.9726	125	68	4.2	5.5	4.5	146	12.5	0.24	69.1178	0.24	0.001536	0	2006-05-19	1.5
955	1953-09-25	1	2005-11-11	52.1644	0	0	0	0	0	0	1	24.7409	0	0	0	2.0137	0	0	127	78	3.82	15.2	3.6	226	5.7	3.81	1	0	0	3.82	2.48667	0.966667	1	4	2.0137	130	80	2.5	5.7	4.2	165	16.1	0.16	54.1781	0.16	0.000455111	0	2005-11-11	2.1
956	1942-02-02	1	2006-10-26	64.7726	0	1	0	0	0	1	0	26.8386	0	0	0	1.98904	1.01918	1.01918	120	68	0.14	15.1	2.8	156	6.5	4.34	1	0	0	0.14	0.000304889	0	1	1	3.00822	119	71	3.5	6.5	4.3	208	12	0.41	66.7617	0.41	0.00765789	0	2006-10-26	1.4
957	1953-01-05	0	2005-11-22	52.9151	0	0	2	0	0	1	0	23.0469	0	0	0	1.9589	1.04931	1.04931	114	70	0.44	12.3	3.5	292	6.8	4.11	1	0	0	0.44	0.00946489	0	1	6	3.00822	127	63	4	6.8	3.9	144	13.7	0.39	54.874	0.39	0.006591	0	2005-11-22	1.5
958	1971-10-16	0	2005-10-28	34.0575	0	0	0	0	0	0	1	22.2656	1	0	0	1.47397	0	0.35765	133	77	1.89	12.7	4.1	157	4.3	4.61	1	0	0	1.89	0.632646	0.20049	1	6	1.83162									35.5315				2005-10-28	2.7
959	1931-06-26	1	2005-10-18	74.3644	0	0	0	0	0	0	0	30.6703	0	0	0	1.96164	0.50137	0.50137	151	83	0.38	14.5	3.3	192	5.6	4.48	1	0	0	0.38	0.00609689	0	1	1	2.46301	123	73	4.1	5.6	4.3	170	13.2	0.29	76.326	0.29	0.00270989	0	2005-10-18	1.7
960	1941-02-09	1	2005-11-11	64.7973	0	0	0	0	0	0	1	28.7356	0	0	0	2.06301	1.13151	1.13151	99	62	0.08	14.1	3.3	233	7.4	3.78	1	0	0	0.08	5.68889e-05	0	1	1	3.19452	143	80	5.3	7.4	4.2	172	11.4	0.16	66.8603	0.16	0.000455111	0	2005-11-11	1.6
961	1938-01-02	0	2006-03-29	68.2822	1	0	1	0	0	1	0	29.9967	0	0	0	2.03562	1.03836	1.03836	115	70	0.2	11.7	3.8	194	7.5	3.83	0	1	1	0.2	0.000888889	0	1	2	3.07397	128	69	3.6	7.5	4.5	229	13.2	1.1	70.3178	1.1	0.147722	0.0238611	2006-03-29	1.7
962	1929-11-15	1	2005-11-04	76.0219	1	0	0	0	0	0	0	29.1363	0	0	0	1.93425	0	0	139	76	0.72		2.8	156	5.4	3.94	1	1	0	0.72	0.041472	0.00118311	1	6	1.93425	119	70	3.2	5.4	4.4	220	13.4	0.34	77.9562	0.34	0.00436711	0	2005-11-04	1.9
963	1949-11-04	1	2006-05-27	56.5973	0	0	0	0	0	0	1	23.2216	1	0	0	1.31	0	0.00690627	103	60	1.06	13.7	3.8	157	6.4	3.64	1	1	0	1.06	0.132299	0.0194829	1	3	1.31691									57.9073				2006-05-27	4.3
964	1937-05-02	1	2006-01-24	68.7781	0	1	0	0	0	1	0	26.2188	0	0	0	1.69315	1.41096	1.41096	152	100	0.52	13.1	3.1	177	9.4	4.65	0	1	0	0.52	0.0156231	8.88886e-07	1	6	3.10411	111	70	3.4	9.4	4.4	240	15.3	0.14	70.4712	0.14	0.000304889	0	2006-01-24	1.3
965	1942-01-13	0	2005-12-14	63.9616	0	0	0	0	0	0	0	40.4444	1	0	0	1.99726	0	0.0889821	134	83	4.5	11.6	3.6	185	6.5	3.87	0	1	0	4.5	3.16667	1.25	1	3	2.08624									65.9589				2005-12-14	2.4
966	1944-02-13	0	2005-11-23	61.8192	0	0	0	0	0	0	0	33.6728	0	0	0	1.53425	1.49315	1.49315	129	80		13.3	3.5	196	6.5	4.13	0	0	0				0	6	3.0274	120	77	4.9	6.5	4.6	151	12.4	0.29	63.3534	0.29	0.00270989	0	2005-11-23	2.4
967	1943-06-27	0	2006-02-01	62.6438	0	0	0	0	0	0	1	30.9156	0	0	0	2.05479	1.0411	1.0411	102	63	0.11	13.1	2.9	205	5.6	3.97	0	0	0	0.11	0.000147889	0	0	1	3.09589	149	80	3.8	5.6	4.2	243	11.9	0.74	64.6986	0.74	0.0450249	0.001536	2006-02-01	1.4
968	1947-11-03	0	2006-12-28	59.1918	0	0	0	0	0	0	1	26.6193	0	0	0	2.00548	0.947945	0.947945	120	87		13	3.8	190	4.1	4.11	1	0	0				1	1	2.95342	105	69	3.4	4.1	3.9	208	13.3	0.12	61.1973	0.12	0.000192	0	2006-12-28	1.2
969	1933-01-27	1	2005-11-11	72.8384	1	0	0	1	0	1	0	29.3724	0	0	0	1.58904	1.50685	1.50685	137	47	0.19	9.5	4.5	157	5.6		1	0	1	0.19	0.000762111	0	1	6	3.09589	132	73	3.4	5.6	4.5	160	13.3	0.26	74.4274	0.26	0.00195289	0	2005-11-11	3
970	1938-01-01	0	2006-02-02	68.1342	0	0	0	0	0	0	0	22.6003	0	0	0	1.68219	1.38082	1.38082	123	70	0.14	12		225	5.7	4.29	0	1	0	0.14	0.000304889	0	1	5	3.06301	120	70	3.5	5.7	4.4	221	15.4	0.17	69.8164	0.17	0.000545889	0	2006-02-02	1.9
971	1958-09-22	1	2006-12-07	48.2411	0	0	0	0	0	0	0	28.3604	0	0	0	1.55342	1.45753	1.45753	117	82	0.34	14.8	3.6	174	8.8		1	0	0	0.34	0.00436711	0	1	1	3.01096	148	77	3	8.8	4	181	13	0.69	49.7945	0.69	0.036501	0.000762111	2006-12-07	3
972	1937-09-24	0	2006-02-02	68.4055	1	1	0	1	0	1	0	33.2265	1	0	0	2.05205	2.55849	2.55849	147	92	1.68	11.8		192	6	3.89	0	1	0	1.68	0.474443	0.138888	1	6	4.61054	110	62	3.7	6	4	110	13.6	0.33	70.4575	0.33	0.003993	0	2006-02-02	1.9
973	1931-10-24	0	2005-11-11	74.1014	0	0	0	1	0	1	0		0	0	0	2.01096	1.30959	1.30959	108	59		14.6	3.6	196		3.89	1	0	0				1	6	3.32055	140	80	5		4.5	198	11.7	0.08	76.1123	0.08	5.68889e-05	0	2005-11-11	1.1
974	1934-06-12	1	2006-10-06	72.3671	1	0	0	0	0	0	0	29.7442	0	0	0	2.00822	0.991781	0.991781	148	75	0.14	12.5	3.4	174	7.6	4.09	1	0	0	0.14	0.000304889	0	1	2	3	147	92	2.9	7.6	4.7	167	13.8	1.64	74.3753	1.64	0.446414	0.128207	2006-10-06	1.4
975	1944-07-18	1	2005-11-08	61.3507	0	0	0	0	0	0	0	28.3447	0	0	0	1.44658	1.58356	1.58356	138	85	0.18	15.6	3.7	231	8.5	5.34	1	0	0	0.18	0.000648	0	1	6	3.03014	127	70	3.5	8.5	5.2	147	15.9	0.15	62.7973	0.15	0.000375	0	2005-11-08	1.6
976	1933-04-18	1	2006-03-10	72.9425	1	1	0	1	0	1	0	28.959	0	0	0	2.08219	0.967124	0.967124	141	79	0.83	13.8	3.1	199	4.8	4.22	0	1	0	0.83	0.0635319	0.003993	1	6	3.04932	136	70	3.2	4.8	4.3	158	14.3	1.5	75.0247	1.5	0.354167	0.09375	2006-03-10	1.4
977	1930-12-16	1	2005-11-11	74.9562	1	0	0	1	0	1	0	31.1951	0	0	0	1.99178	0	0	127	73	2.97	13.5	4.3	204	7	3.96	0	1	0	2.97	1.63667	0.612501	1	6	1.99178	127	73	4.3	7	3.96	204	13.5	2.97	76.9479	2.97	1.63667	0.612501	2005-11-11	1.3
978	1936-08-07	1	02/01/2006	69.5342	0	0	0	1	0	1	0	25.3906	3	0	1	1.59452	0.623139	1.03836	128	73	0.94	10.7	3.8	183	6.7	3.9	0	0	0	0.94	0.0922871	0.00946489	0	3	2.21766	142	80	3.3	6.7	4.3	156	14.3	1.42	71.1288	1.42	0.305795	0.0762309	2006-02-01	3.7
979	1941-02-21	1	2005-11-04	64.7452	1	0	0	0	0	0	0	37.7163	0	0	0	2.03288	1.01096	1.01096	136	87	9.18	15.1	3.2	242	8.6	4.6	1	1	0	9.18	7.84667	3.2	1	6	3.04384	135	85	5.5	8.6	4.1	160	10.8	0.67	66.7781	0.67	0.0334181	0.000545889	2005-11-04	2.3
980	1952-07-10	1	2005-11-28	53.4219	0	0	0	1	0	1	1	24.9337	0	0	0	1.88767	1.07123	1.07123	116	75	2.78	16	3.1	358	7	4.16	1	1	0	2.78	1.44726	0.533629	1	3	2.9589	140	80	4.2	7	3.9	175	10.9	0.52	55.3096	0.52	0.0156231	8.88886e-07	2005-11-28	2.1
981	1933-07-11	1	2006-07-04	73.0301	0	0	0	0	0	0	0	30.0621	0	0	0	2.0137	1.09315	1.09315	113	70	2.17	15.4	3.2	120	5.3	4.62	0	0	0	2.17	0.868433	0.29505	0	3	3.10685	170	110	6.5	5.3	3.9	269	11.4	0.52	75.0438	0.52	0.0156231	8.88886e-07	2006-07-04	1.9
982	1947-09-27	1	2005-11-16	58.1781	0	0	0	0	0	0	0	27.5482	0	0	0	2.04658	0.961644	0.961644	117	62	2.3	14.6	3.5	172	6.7	3.3	1	0	0	2.3	0.985722	0.342861	1	6	3.00822	135	80	4.6	6.7	4.5	182	12.6	0.86	60.2247	0.86	0.0706729	0.005184	2005-11-16	1.92
983	1942-11-22	1	2006-04-07	63.4164	0	0	0	0	0	0	0	23.1206	0	0	0	2.0274	1.03014	1.03014	127	80	0.15	14.5	3	199	6	4.2	1	0	0	0.15	0.000375	0	1	5	3.05753	135	85	2.7	6	4.2	160	13	0.47	65.4438	0.47	0.0115359	0	2006-04-07	2.4
984	1937-09-24	1	2005-11-19	68.2	1	0	1	0	0	1	1	31.6456	1	0	0	2	0.718686	0.718686	139	86	0.45	12	4.6	195	4.2	3.79	0	1	0	0.45	0.010125	0	1	6	2.71869	135	85	5.3	4.2	4.3	155	10.4	1.3	70.2	1.3	0.239611	0.0531389	2005-11-19	3.5
985	1944-07-20	1	2005-11-15	61.3644	1	0	0	0	1	1	0	29.1016	1	0	0	2.00548	2.6297	2.6297	157	87	1.08	16.3	3	194		3.43	1	0	0	1.08	0.139883	0.021608	1	6	4.63518	120	68	3.8		3.9	206	12.8	0.14	63.3699	0.14	0.000304889	0	2005-11-15	2.05
986	1960-07-28	1	2006-03-07	45.6384	0	0	0	0	0	0	0	21.2228	0	0	0	2.00274	0	0	127	82	1.44	10.2	3.6	280	10.6	2.94	1	1	0	1.44	0.317579	0.080456	1	4	1.33151	120	80	4.3	10.6	4.5	195	11.9	0.33	47.6411	0.33	0.003993	0	2006-03-07	4.07
987	1932-04-13	1	2005-11-03	73.6082	0	0	0	0	0	0	0	29.7211	2	1	1	2	0.53525	0.53525	127	75	0.29	12	2.4	149	4.3	3.38	1	0	0	0.29	0.00270989	0	1	5	2.53525	120	80	4.5	4.3	3.5	202	11.5	3.9	75.6082	3.9	2.56667	1	2005-11-03	1.65
988	1946-08-22	1	2005-10-27	59.2219	0	0	0	0	0	0	0	23.255	1	0	0	2.06301	3.0376	3.0376	170	99	0.91	11.3	4.7	157	2.7	3.86	1	0	0	0.91	0.0837301	0.00765789	1	6	5.10062	120	80	6	2.7	4	141	10.3	0.3	61.2849	0.3	0.003	0	2005-10-27	3.6
989	1935-10-03	1	2005-10-28	70.1178	1	1	0	0	0	1	0	36.3108	2	1	1	2.02192	1.5236	1.5236	120	73	0.1	13.5	4.1	183	4.7	3.5	1	0	0	0.1	0.000111111	0	1	4	3.54552	123	80	3.5	4.7	4.4	195	13.1	0.63	72.1397	0.63	0.027783	0.000244111	2005-10-28	1.3
990	1935-02-11	1	03/06/2006	71.1123	0	0	0	0	0	0	0	25.5588	3	0	1	0.490075	0	0.268829	123	57	2.8	11.7	5.3	232	9.4	3.1	1	0	0	2.8	1.46711	0.541889	1	6	0.490075									71.6024				2006-03-06	1.44
991	1942-11-28	0	2006-06-22	63.6082	0	0	1	0	0	1	0	25.2241	0	0	0	2.03562	0.964384	0.964384	97	60	0.2	11.3	3.6	183	4.8	4.3	0	0	0	0.2	0.000888889	0	0	4	3	123	80	3.1	4.8	4.1	160	12	0.68	65.6438	0.68	0.0349369	0.000648	2006-06-22	3.12
992	1980-02-19	1	2005-12-02	25.8027	0	0	0	0	0	0	0	18.8707	0	0	0	2.00274	1.00548	1.00548	107	75	4.76	11.3	3.9	181	6.7	2.9	1	1	0	4.76	3.42667	1.35833	1	5	3.00822	130	80	3.7	6.7	4.1	134	11.4	0.95	27.8055	0.95	0.0952639	0.010125	2005-12-02	2.2
993	1942-04-18	0	2006-03-22	63.9699	1	0	2	0	0	1	0	25.3906	1	0	0	1.99726	1.41136	1.41136	131	56	3.2	9.5	4.1	221	3.7	3.8	1	0	0	3.2	1.86667	0.708333	1	6	3.40862	140	70	5.3	3.7	3.2	124	8.4	0.48	65.9671	0.48	0.012288	0	2006-03-22	3.1
994	1937-11-24	1	2006-10-26	68.9671	0	0	0	0	0	0	0	23.6128	0	0	0	2.06575	1.00822	1.00822	100	61	0.7	12.2	3.3	180	6.8	4.4	1	0	1	0.7	0.0381111	0.000888889	1	6	3.07397	123	70	3.3	6.8	3.7	170	14.3	0.44	71.0329	0.44	0.00946489	0	2006-10-26	2.3
995	1932-03-22	1	2006-03-01	73.9918	0	1	0	1	1	1	0	30.4688	2	1	1	2.01644	0.332638	0.332638	115	52	0.3	12.4	3.1	247	7.5	3.9	1	0	0	0.3	0.003	0	1	6	2.34908	120	80	3.9	7.5	3.8	210	12.5	0.51	76.0082	0.51	0.014739	1.11111e-07	2006-03-01	2.3
996	1942-11-04	1	2006-06-06	63.6301	0	0	0	0	0	0	1	27.6888	0	0	0	2.00274	1.04384	1.04384	150	86	5.87	15.7	3.5	190	5.8	3.9	0	0	0	5.87	4.53667	1.82083	0	6	3.04658	120	70	4.3	5.8	3.8	187	14.1	0.16	65.6329	0.16	0.000455111	0	2006-06-06	2.4
997	1941-02-23	1	2006-01-30	64.9781	0	1	0	0	0	1	0	27.6361	0	0	0	1.97808	0.99726	0.99726	98	62	0.75	12	4.6	115	5.4	4	1	1	0	0.75	0.046875	0.00173611	1	5	2.97534	130	73	3.1	5.4	4.4	190	15.5	2.5	66.9562	2.5	1.17361	0.420139	2006-01-30	3.8
998	1942-07-04	1	2006-07-21	64.0904	0	0	0	0	0	0	0	28.1969	1	0	0	1.97534	1.92336	1.92336	135	78	0.61	15.1	3.2	202	7.1	3.8	1	0	0	0.61	0.0252201	0.000147889	1	6	3.8987	123	70	4.1	7.1	4	196	13	0.73	66.0658	0.73	0.0432241	0.00135189	2006-07-21	1.7
999	1941-08-29	1	2006-02-09	64.4931	0	0	0	0	0	0	0	28.6501	0	0	0	2.03562	1.08219	1.08219	138	82	0.4	13.5	2.9	273	4.4	4.3	1	0	0	0.4	0.00711111	0	1	6	3.11781	128	82	3.9	4.4	3.6	187	15.7	0.46	66.5288	0.46	0.0108151	0	2006-02-09	1.5
1000	1959-06-18	1	2006-10-11	47.3479	0	0	0	0	0	0	0	31.4398	0	0	0	2.07671	0.989041	0.989041	135	80	0.15	14.9	4.1	180	3.9	3.9	1	0	0	0.15	0.000375	0	1	4	3.06575	122	72	4	3.9	4.2	218	15.3	3	49.4247	3	1.66667	0.625	2006-10-11	2.7
1001	1937-04-16	1	2007-02-19	69.8932	0	1	0	0	0	1	0	19.3698	0	0	0	2.09041	0.90137	0.90137	122	70	0.62	16.1	2.8	158	6.9	4.7	0	0	0	0.62	0.0264809	0.000192	0	3	2.99178	128	70	3.5	6.9	3.7	184	14.6	0.26	71.9836	0.26	0.00195289	0	2007-02-19	2.1
1002	1947-06-28	1	2006-10-23	59.3616	0	0	0	0	0	0	1	25.3444	1	0	0	1.56	0	0.000575066	140	80	1.38	12.6	3.5	227	4	4.1	0	0	0	1.38	0.282863	0.068098	0	6	1.56058									60.9216				2006-10-23	3.8
1003	1963-11-11	0	2006-06-01	42.5836	0	0	0	0	0	0	0	21.2306	0	0	0	1.52603	1.48767	1.48767	132	80	0.42	12.6	4.1	177	5.5	4.3	1	0	0	0.42	0.008232	0	1	6	3.0137	140	75	4.1	5.5	4	147	11.9	0.49	44.1096	0.49	0.0130721	0	2006-06-01	2.2
1004	1949-03-04	1	2006-01-30	56.9479	0	0	0	0	0	0	0	25.6055	0	0	0	2.01918	0.956164	0.956164	135	78	0.38	15.9	2.5	176	5.4	3.6	0	1	0	0.38	0.00609689	0	1	6	2.97534	130	78	4.1	5.4	4.1	154	13.2	0.41	58.9671	0.41	0.00765789	0	2006-01-30	1.7
1005	1940-07-17	0	2006-03-27	65.737	1	0	0	0	0	0	0	28.9062	0	0	0	2.0137	0.967123	0.967123	123	80	1.17	15.4	4.3	144	6.5	3.7	0	1	0	1.17	0.177138	0.0327357	1	6	2.98082	128	68	3.9	6.5	3.8	204	11.4	2.8	67.7507	2.8	1.46711	0.541889	2006-03-27	1.9
1006	1955-03-20	0	2006-06-01	51.2356	0	0	0	1	0	1	0	27.5134	0	0	0	1.51233	1.87671	1.87671	142	82	0.38	13.2	4.6	250	8.9	4.3	0	0	0	0.38	0.00609689	0	0	6	3.38904	137	67	5.7	8.9	3.4	238	11.6	0.41	52.7479	0.41	0.00765789	0	2006-06-01	2.2
1007	1940-05-24	1	02/16/2006	65.7781	0	1	0	0	0	1	1	20.7612	3	0	1	1.3963	0	2.09411	148	83	3.78	12.2	4	170	4.3	3.2	1	0	0	3.78	2.44667	0.95	1	1	1.3963									67.1744				2006-02-16	3.1
1008	1949-06-08	1	2006-02-07	56.7068	0	1	0	0	0	1	0	27.0416	1	0	0	2.05479	2.92809	2.92809	108	63	1.28	12.1	4	150	4	3.9	1	0	0	1.28	0.229358	0.0496791	1	4	4.98289	137	77	4.1	4	4	268	12.3	0.14	58.7616	0.14	0.000304889	0	2006-02-07	3.6
1009	1947-10-23	1	2007-04-27	59.5507	0	0	0	0	0	0	0	30.4688	0	0	0	2.06849	0.789041	0.789041	148	90	2.3	15.9	3.2	229	6.3	3.67	0	1	0	2.3	0.985722	0.342861	1	6	2.85753	133	75	3.5	6.3	3.67	114	14.9	0.35	61.6192	0.35	0.00476389	0	2007-04-27	1.4
1010	1934-04-09	0	2007-01-17	72.8247	0	0	0	0	0	0	0	22.6562	0	0	0	1.51507	1.48219	1.48219	130	65	0.2	12.1	2.9	171	8.9	3.6	1	0	0	0.2	0.000888889	0	1	6	2.99726	120	67	4.4	8.9	4.1	150	13.4	0.48	74.3397	0.48	0.012288	0	2007-01-17	2
1011	1947-07-01	0	2005-11-23	58.4384	0	0	0	0	0	0	0	26.5625	0	0	0	1.60548	1.74521	1.74521	147	98	5.7	11.8	5.8	306	7.7		0	1	0	5.7	4.36667	1.75	1	6	3.35068	107	70	2.9	7.7	4.5	210	13.2	0.1	60.0438	0.1	0.000111111	0	2005-11-23	1.5
1012	1947-10-10	0	2006-02-13	58.3863	1	0	0	0	0	0	0	25.4777	0	0	0	2	0.421918	0.421918	145	82		10.9	4	314	3		1	1	0				1	4	2.42192	132	75	5.3	3	4.1	148	10.4	1.8	60.3863	1.8	0.562667	0.173	2006-02-13	1.8
1013	1943-06-28	0	2006-11-15	63.4274	1	0	0	0	0	0	0	37.6378	2	1	1	1.59452	1.73744	1.73744	125	73	1.6	10	5.2	195	5	3.2	1	0	0	1.6	0.419111	0.117889	1	6	3.33196	117	62	3.6	5	4.2	203	12.1	0.9	65.0219	0.9	0.081	0.00711111	2006-11-15	1.7
1014	1931-03-05	0	2007-01-02	75.8822	0	0	0	0	0	0	0		0	0	0	1.53699	1.54247	1.54247	140	82	2.5	11.4	4.3	255	4.7	4.29			0	2.5	1.17361	0.420139	1	6	3.07945	148	83	4.1	4.7	4.3	254	12.6	1.2	77.4192	1.2	0.190667	0.037	2007-01-02	1.5
1015	1962-10-18	0	2006-11-25	44.1342	0	0	0	0	0	0	0	19.052	1	0	0	1.56712	0.656011	0.656011	123	78	1.54	12.6	4	152	6.9	3.4	0	1	0	1.54	0.379563	0.103115	1	1	2.22313	122	72	3.9	6.9	4.9	152	12.3	0.3	45.7014	0.3	0.003	0	2006-11-25	3
1016	1939-03-18	0	2006-12-18	67.8	1	0	0	0	0	0	0	30.0433	1	0	0	1.46849	1.37066	1.37066	130	72	14	11.7	5.1	349	6.1	2.9	0	1	0	14	12.6667	5.20833	1	4	2.83915	133	83	3.3	6.1	4.5	205	11.6	0.3	69.2685	0.3	0.003	0	2006-12-18	1.5
1017	1940-03-02	0	2006-06-30	66.3726	0	1	0	0	0	1	0	26.0375	1	0	0	1.52877	3.61018	3.61018	127	77		12.4	3.2	172	5.9		1	0	0				1	1	5.13895	130	68	2.5	5.9	4.4	186	15.4	0.5	67.9014	0.5	0.0138889	0	2006-06-30	1.9
1018	1981-03-24	0	2006-03-30	25.0329	0	0	0	0	0	0	0	22.0386	1	0	0	0.531507	0	0.265208	130	78		8.6	4.2	131	6.3		0	1	0				1	4	0.796715									25.5644				2006-03-30	2.1
1019	1942-11-14	1	2006-12-04	64.0986	0	0	0	0	0	0	0	24.7676	1	0	0	0.813142	0	0	130	77	3.4	11.5	4.7	209	6		1	0	0	3.4	2.06667	0.791667	1	4	0.813142									64.9118				2006-12-04	3.6
1020	1931-06-07	1	2005-11-22	74.5123	0	1	0	0	0	1	0	23.6652	0	0	0	1.5726	0	0	140	80		15.2	2	236	5.8		0	1	0				1	6	1.5726	123	73	4	5.8	5	225	10.5	0.45	76.0849	0.45	0.010125	0	2005-11-22	2
1021	1975-03-23	0	2006-03-04	30.9699	1	0	0	0	0	0	0	27.1203	0	0	0	1.50411	0.147945	0.147945	123	67	0.56	10	3.4	151	4.9	5.16	1	0		0.56	0.0195129	2.4e-05	1	2	1.65205	133	82	4.9	4.9	3.2	240	15.3	0.7	32.474	0.7	0.0381111	0.000888889	2006-03-04	1.7
1022	1940-10-24	0	2006-02-22	65.3753	0	0	0	1	1	1	0	25.1968	1	0	0	1.95068	1.55376	1.55376	143	83	0.7	10.5	3	236	6.9	4.7	0	1	0	0.7	0.0381111	0.000888889	1	1	3.50445	123	67	4.3	6.9	3.5	105	15.8	0.6	67.326	0.6	0.024	0.000111111	2006-02-22	2.8
1023	1934-01-22	0	2006-06-07	72.4219	0	0	0	0	0	0	0	25.1096	0	0	0	2.07671	0.956164	0.956164	135	78	2.9	14.2	4.1	257	6.6	3.6	1	0	1	2.9	1.56672	0.583361	1	6	3.03288	123	68	3.8	6.6	4.3	192	13	0.5	74.4986	0.5	0.0138889	0	2006-06-07	1.3
1024	1938-05-01	0	2006-06-09	68.1534	0	0	0	0	0	0	0	31.6118	0	0	0	2.00822	0.986301	0.986301	117	73	0.35	11.8	4.2	171	6.5	4.2	1	0	0	0.35	0.00476389	0	1	6	2.99452	113	58	3	6.5	4	162	12.2	0.6	70.1616	0.6	0.024	0.000111111	2006-06-09	2
1025	1940-12-26	1	2006-06-22	65.5315	1	1	0	1	0	1	0	27.2817	0	0	0	2.00548	0.969863	0.969863	132	68	0.68	13.1	3.8	198	7.3	4.7	1	0	1	0.68	0.0349369	0.000648	1	6	2.97534	147	80	4.1	7.3	4.3	176	11.2	0.43	67.537	0.43	0.00883411	0	2006-06-22	1.5
1026	1953-10-25	0	2006-11-28	53.1288	0	0	0	0	0	0	0	27.1809	0	0	0	2.01096	0.980822	0.980822	127	83	0.6	11.7	3.8	213	9.4	4.1	1	0	0	0.6	0.024	0.000111111	1	6	2.99178	138	85	4.1	9.4	3.6	133	13.3	0.425	55.1397	0.425	0.00852952	0	2006-11-28	2.1
1027	1946-05-02	1	2006-11-26	60.611	0	0	0	0	0	0	0	30.478	0	0	0	2.04658	0.961644	0.961644	168	97	0.45	14.5	3.1	182	7.5	4.5	1	0	0	0.45	0.010125	0	1	6	3.00822	118	67	4.5	7.5	3.4	146	13.3	2.6	62.6575	2.6	1.27022	0.460111	2006-11-26	1.5
1028	1941-10-30	0	2006-06-19	64.6795	1	0	0	0	0	0	0	46.2222	0	0	0	2.0411	0.906849	0.906849	133	72	0.96	12.4	4.5		9.3	3.7	1	0	0	0.96	0.098304	0.0108151	1	2	2.94795	118	68	3.2	9.3	4.3	214	14	0.45	66.7206	0.45	0.010125	0	2006-06-19	1.5
1029	1942-04-19	0	2006-07-11	64.2712	0	0	0	0	0	0	0	34.375	0	0	0	2.0137	0.978082	0.978082	158	88	0.39	11.6	4.4	277	7.6	4.8	0	0	0	0.39	0.006591	0	0	6	2.99178	123	72	4	7.6	3.9	177	10.9	0.8	66.2849	0.8	0.0568889	0.003	2006-07-11	1.5
1030	1942-03-08	0	2006-05-17	64.2356	1	1	0	0	0	1	0	27.1918	0	0	0	2.02192	0.964384	0.964384	133	63	0.83	10.8	3.9	198	3.6		1	1	0	0.83	0.0635319	0.003993	1	6	2.9863	150	95	3.9	3.6		198	10.8	0.83	66.2575	0.83	0.0635319	0.003993	2006-05-17	1.4
1031	1954-08-21	1	2006-05-09	51.7507	0	0	0	0	0	0	1	29.3878	0	0	0	2.00274	1.04384	1.04384	137	88	4.9	16.3	4.1	187	5.9	4.1	1	1	1	4.9	3.56667	1.41667	1	6	3.04658	138	85	3.9	5.9	4	169	12.7	0.4	53.7534	0.4	0.00711111	0	2006-05-09	1.5
1032	1933-01-19	0	2006-06-21	73.4685	1	0	0	0	0	0	0	29.3199	0	0	0	2.01918	0.950685	0.950685	127	67	0.3	12.1	6.8	149	7.9	4.7	0	0	0	0.3	0.003	0	0	2	2.96986	127	72	4	7.9	4.2	252	13.6	0.4	75.4877	0.4	0.00711111	0	2006-06-21	1.7
1033	1938-11-14	1	2006-05-22	67.5644	1	0	0	0	0	0	0	30.8594	0	0	0	1.96438	1.04931	1.04931	143	73	4.08	16	4.1	202	7.3	4.5	1	1	0	4.08	2.74667	1.075	1	5	3.0137	153	83	3.8	7.3	4.3	175	11.4	4.5	69.5288	4.5	3.16667	1.25	2006-05-22	1.3
1034	1935-08-31	1	2006-06-03	70.8055	1	0	0	0	0	0	0	22.5896	0	0	0	2.01918	0.950685	0.950685	113	67	0.88	11.9	3.1	244	5.1	4.1	0	0	0	0.88	0.0757191	0.00609689	0	6	2.96986	135	73	4	5.1	3.8	131	13.9	0.6	72.8247	0.6	0.024	0.000111111	2006-06-03	1.6
1035	1933-04-27	0	2006-06-30	73.2247	0	0	0	0	1	1	0	18.2222	2	1	1	1.9589	0.800849	0.800849	117	73	0.63	12.6	4.2	181	5.9	3.2	1	0	0	0.63	0.027783	0.000244111	1	6	2.75975	130	72	3.9	5.9	3.1	153	11.1	0.4	75.1836	0.4	0.00711111	0	2006-06-30	2.1
1036	1935-05-15	0	2006-05-16	71.0521	1	0	0	0	0	0	0	44.7407	0	0	0	2.00274	1.03014	1.03014	145	80	0.66	12.8			6.3	4.8	1	0	0	0.66	0.031944	0.000455111	1	2	3.03288	112	60	2.9	6.3	4.3	112	14.3	1	73.0548	1	0.111111	0.0138889	2006-05-16	1.7
1037	1937-11-22	1	2006-05-16	68.526	1	1	1	1	1	1	0	28.1969	2	1	1	1.9863	2.93635	2.93635	130	77	1.08	10.6	4.8	210	7.3		0	1	0	1.08	0.139883	0.021608	1	2	4.92266	133	72	3.6	7.3	3.5	139	11.5	1.4	70.5123	1.4	0.294222	0.0721111	2006-05-16	1.7
1038	1945-03-27	0	2006-04-29	61.1315	0	0	0	0	0	0	0	24.7768	0	0	0	2.06027	0.920548	0.920548	140	72	0.42	14.1	2.9	273	7.1	4.2	1	0	0	0.42	0.008232	0	1	6	2.98082	150	83	2.9	7.1	4.1	181	16.2	0.75	63.1918	0.75	0.046875	0.00173611	2006-04-29	1.3
1039	1941-04-05	0	2006-03-17	64.9918	0	0	0	0	0	0	0	24.9896	2	1	1	2.00274	2.59685	2.59685	133	77	1.57	12.5	4.5	230	8.5	3.9	1	0	0	1.57	0.399123	0.110395	1	6	4.59959	120	80	3.8	8.5	4.3	139	12.3	0.08	66.9945	0.08	5.68889e-05	0	2006-03-17	1.6
1040	1938-09-22	0	2006-11-17	68.2	0	0	0	0	0	0	0	28.4444	0	0	0	1.99178	1.00274	1.00274	138	70	0.5	12.2	3.9	130	5.8	4.2	1	1	0	0.5	0.0138889	0	1	6	2.99452	115	82	3.8	5.8	4.3	148	11	1.75	70.1918	1.75	0.525174	0.15842	2006-11-17	1.4
1041	1938-03-04	0	2006-11-17	68.7534	0	0	0	0	0	0	0	30.2618	0	0	0	2.0137	1.03288	1.03288	135	73	0.45	13.6	3.8	180	6.6	4.5	1	0	0	0.45	0.010125	0	1	6	3.04658	122	83	2.9	6.6	4.4	181	14.4	0.15	70.7671	0.15	0.000375	0	2006-11-17	1.3
1042	1952-05-11	1	2006-03-14	53.8767	1	0	0	0	0	0	0	29.127	0	0	0	2.00274	1.06575	1.06575	135	77	5.8	11.1	5.6	195	6.4	3.2	1	0	0	5.8	4.46667	1.79167	1	2	3.06849	118	80	2.7	6.4	4.1	221	11	0.74	55.8795	0.74	0.0450249	0.001536	2006-03-14	2.2
1043	1937-03-13	1	2006-03-30	69.0931	1	1	0	1	1	1	0	29.4162	0	0	0	1.99726	1.00548	1.00548	130	70	1.22	13	4.2	158	7.4	4	1	0	0	1.22	0.199986	0.0399931	1	6	3.00274	120	80	2.1	7.4	4.7	201	16.7	0.04	71.0904	0.04	7.11111e-06	0	2006-03-30	1.7
1044	1939-10-22	0	01/24/2006	66.3041	1	0	0	0	0	0	0	31.237	3	0	1	1.54247	0	1.86849	147	77	4.83	10.5	5.8	206	5	4.7	1	1	0	4.83	3.49667	1.3875	1	6	1.76865									67.8466				2006-01-24	2.9
1045	1934-07-04	0	2006-04-11	71.8192	0	0	0	0	0	0	0	29.3413	0	0	0	2.06027	0.890411	0.890411	135	70	1.9	11.1	3.6	216	6.3	3.8	1	0	0	1.9	0.640611	0.203639	1	6	2.95068	110	70	3.5	6.3	4.8	128	11.3	1.24	73.8794	1.24	0.209543	0.0431049	2006-04-11	1.9
1046	1946-12-13	1	2007-02-03	60.1836	0	0	1	0	0	1	0	32.5577	0	0	0	2.07123	0.950685	0.950685	128	83	3	13.6	3.3	156	8.8	4	1	0	0	3	1.66667	0.625	1	6	3.02192	120	75	4.5	8.8	4.3	165	11.2	1.12	62.2548	1.12	0.155815	0.0262409	2007-02-03	2.1
1047	1935-05-06	0	2006-11-13	71.5726	1	0	1	0	1	1	0	25.9645	2	1	1	2.06027	1.60297	1.60297	132	67	1.1	11.9	3.8	189	5.6	4	1	0	0	1.1	0.147722	0.0238611	1	6	3.66324	130	62	3.7	5.6	4.3	178	11.2	0.7	73.6329	0.7	0.0381111	0.000888889	2006-11-13	1.5
1048	1932-07-15	1	2007-01-24	74.5781	0	0	0	0	0	0	0	27.7015	0	0	0	1.98904	1.01096	1.01096	129	75	0.5	14.4	3.4	144	8.2	4.6	1	0	0	0.5	0.0138889	0	1	6	3	128	70	4.9	8.2	4.7	206	13.4	0.31	76.5671	0.31	0.00331011	0	2007-01-24	1.8
1049	1941-01-24	0	2006-10-13	65.7616	1	0	0	0	0	0	0	36.2123	0	0	0	2.0274	0.953425	0.953425	150	90	0.24	13.8	4.9	172	4.4	4.3			0	0.24	0.001536	0	1	6	2.98082	130	60	5.1	4.4	4.1	217	12.6	0.29	67.789	0.29	0.00270989	0	2006-10-13	2.31
1050	1961-01-24	0	2006-02-15	45.0904	0	0	0	0	0	0	0	20.5859	0	0	0	1.66849	1.51507	1.51507	107	77	0.82	9.4	2.4	216	1.8	4.9	0	0	0	0.82	0.0612631	0.00364089	0	6	3.18356	137	80	4	1.8	4.1	185	13.5	0.1	46.7589	0.1	0.000111111	0	2006-02-15	2.16
1051	1941-03-01	1	2006-04-28	65.2027	0	0	0	0	0	0	0	32.912	0	0	0	2.02466	0.980822	0.980822	132	80	0.09	16.1	2.8	201	5.7		0	1	1	0.09	8.1e-05	0	1	6	3.00548	120	80	3.3	5.7	4.7	187	16.6	0.13	67.2274	0.13	0.000244111	0	2006-04-28	1.32
1052	1932-09-17	1	2006-02-10	73.4493	0	0	0	0	0	0	0	24.6711	1	0	0	1.52877	3.30628	3.30628	132	75	1.13	13.6	3.5	199	5.8	4.3	0	0	0	1.13	0.159956	0.0274779	0	6	4.83504	115	75	3.2	5.8	4.3	176	13.8	0.48	74.9781	0.48	0.012288	0	2006-02-10	2.81
1053	1938-05-23	1	2006-02-17	67.7863	1	0	1	0	0	1	0	29.7056	1	0	0	1.95342	3.25123	3.25123	133	80	1.09	12.3	4.5	116	5.1	5	1	1	0	1.09	0.143771	0.0227186	1	6	5.20465	117	70	3.7	5.1	3.8	170	10.6	0.24	69.7397	0.24	0.001536	0	2006-02-17	3.8
1054	1954-02-09	1	2006-03-08	52.1096	0	1	0	0	0	1	0	31.4173	1	0	0	1.96986	3.45108	3.45108	117	78	1.38	11.6	4.2	199	10.1		1	0	0	1.38	0.282863	0.068098	1	6	5.42094	137	80	3.5	10.1	4.6	208	13.6	1.21	54.0795	1.21	0.195297	0.0384816	2006-03-08	3.64
1055	1940-07-27	0	2006-01-16	65.5178	0	0	1	0	0	1	0	25.3333	0	0	0	2.0411	0.961644	0.961644	142	70	0.64	10.8	4.1	195	8.8				0	0.64	0.0291271	0.000304889	1	6	3.00274	128	75	4.9	8.8		132	12	1	67.5589	1	0.111111	0.0138889	2006-01-16	2.22
1056	1952-11-24	0	2006-03-21	53.3562	0	0	0	0	0	0	0	28.7201	0	0	0	1.54247	1.73973	1.73973	97	67	0.16	13.6	5.2	208	6.3	4.4	1	0	1	0.16	0.000455111	0	1	6	3.28219	137	70	3.2	6.3	4.6	186	9.8	0.4	54.8986	0.4	0.00711111	0	2006-03-21	1.62
1057	1936-06-05	1	02/07/2006	69.7233	1	0	0	0	0	0	0	30.8463	3	0	1	1.56986	0	3.33151	135	78	0.79	10.7	4	210	5.2	3.6	1	0	0	0.79	0.0547821	0.00270989	1	6	1.83984									71.2932				2006-02-07	3.47
1058	1947-10-23	1	2006-11-09	59.0877	1	0	0	1	0	1	0	32.1609	0	0	0	2.08767	1.11233	1.11233	163	82	2.06	8.3	4.3	120	6.1	3.7			0	2.06	0.77281	0.256405	1	6	3.2	122	72	3.9	6.1	4.4	101	12.1	0.64	61.1753	0.64	0.0291271	0.000304889	2006-11-09	2.03
1059	1944-01-07	1	2006-02-10	62.137	0	1	0	0	0	1	0	28.699	0	0	0	1.76438	1.53151	1.53151	137	77	0.37	14.6	3	144	7.5		0	1	1	0.37	0.00562811	0	1	6	3.29589	140	78	9.6	7.5	4.2	126	10.9	0.16	63.9014	0.16	0.000455111	0	2006-02-10	1.91
1060	1936-05-13	1	2007-04-14	70.9671	0	0	0	0	0	0	0	24.4646	0	0	0	2.02466	1.01918	1.01918	150	80	0.01	15.2	3.2	234	7.9	4.8	1	1	0	0.01	1.11111e-07	0	1	6	3.04384	120	80	2.4	7.9	4.9	162	16.6	0.58	72.9918	0.58	0.0216791	5.68889e-05	2007-04-14	1.56
1061	1947-06-10	1	2006-02-21	58.7425	0	0	0	0	0	0	1	26.467	0	0	0	2.07397	1.13151	1.13151	113	70	1.02	14.6	3.7	198	8.5	4.1	1	1	0	1.02	0.117911	0.015622	1	4	3.20548	120	70	3.9	8.5	4.4	158	14	0.78	60.8164	0.78	0.052728	0.00243911	2006-02-21	1.6
1062	1940-05-19	0	2007-04-27	66.9836	0	0	0	0	0	0	0		0	0	0	2.05205	1.08767	1.08767	135	75	0.24	9	3.2	146	5.2		1	0	0	0.24	0.001536	0	1	5	3.13973	120	75	3.5	5.2	4.6	180	12.4	0.16	69.0356	0.16	0.000455111	0	2007-04-27	1.82
1063	1937-11-10	1	2006-06-14	68.6384	0	0	0	0	0	0	0	32.4793	0	0	0	2.01644	0.975343	0.975343	147	73	0.18	10.3	3.7	153	6.1		0	1	0	0.18	0.000648	0	1	6	2.99178	140	72	4.6	6.1	4.3	196	12.5	0.15	70.6548	0.15	0.000375	0	2006-06-14	2.47
1064	1947-01-03	0	2007-01-15	60.074	1	0	0	0	0	0	0		1	0	0	0.459959	0	0	143	73	4.4	9.2	5	193	7.6	3.7	1	1	0	4.4	3.06667	1.20833	1	5	0.459959									60.5339				2007-01-15	3.25
1065	1950-04-11	1	2006-07-10	56.2849	1	1	0	0	0	1	0	28.2273	0	0	0	1.64932	1.6411	1.6411	118	80	2.08	13	3.8	103	4.7		1	1		2.08	0.789927	0.263297	1	2	3.29041	128	70	3.3	4.7	3.2	145	8.4	2.58	57.9342	2.58	1.25078	0.452058	2006-07-10	1.54
1066	1939-06-28	1	2006-03-13	66.7534	1	0	0	0	0	0	0	25.6055	1	0	0	2.05205	1.08005	1.08005	137	80	2.9	10	3.2	120	4.8		1	1	0	2.9	1.56672	0.583361	1	6	3.1321	127	70	3.3	4.8	4.8	233	12.4	0.55	68.8055	0.55	0.0184861	1.38889e-05	2006-03-13	3.18
1067	1939-04-16	0	2006-01-09	66.7808	1	0	0	0	0	0	0	30.259	2	1	1	2.03836	3.45103	3.45103	160	88		11.7	4.8	147	7.6	3.6	1	0	1				1	6	5.48939	128	77	2.5	7.6	4.4	141	13.5	0.39	68.8192	0.39	0.006591	0	2006-01-09	2.02
1068	1933-02-02	0	02/03/2006	73.0521	1	0	0	0	0	0	0	31.9922	3	0	1	1.24	0	4.48329	160	87	1.57	10.3	4	191	7.4	5.1	1	1	0	1.57	0.399123	0.110395	1	6	1.24572									74.2921				2006-02-03	2.17
1069	1960-05-27	1	2006-06-19	46.0932	0	0	0	0	0	0	0	29.0612	0	0	0	2.03288	0.934247	0.934247	137	70		16.1	3.3	213	5.8		1	1					1	6	2.96712	137	80	8	5.8	4	167	11.1	0.59	48.126	0.59	0.0228199	8.09999e-05	2006-06-19	2.07
1070	1938-10-15	1	2006-10-13	68.0411	0	1	0	0	0	1	0	32.0759	0	0	0	2.0274	0.975343	0.975343	120	80	0.87	15.8	3.2	142	6.5	4.6			0	0.87	0.073167	0.00562811	1	5	3.00274	120	60	3.5	6.5	4.5	204	12.5	0.22	70.0685	0.22	0.00118311	0	2006-10-13	1.83
1071	1940-04-20	0	2006-10-01	66.4931	1	0	0	0	0	0	0	30.004	0	0	0	1.98356	0.972603	0.972603	123	77	0.25	12.3	3.3	185	7.1	4.3	0	1	0	0.25	0.00173611	0	1	6	2.95616	110	80	5.1	7.1	4.5	182	11.9	0.49	68.4767	0.49	0.0130721	0	2006-10-01	1.34
1072	1938-08-13	1	2006-03-14	67.6301	1	1	0	1	0	1	0	31.5537	2	1	1	1.9863	1.51267	1.51267	137	73	1.63	13.6	5	264	6.2	4.2	1	0	1	1.63	0.43952	0.125593	1	6	3.49897	128	78	3	6.2	4.5	149	12	0.58	69.6164	0.58	0.0216791	5.68889e-05	2006-03-14	1.81
1073	1938-08-14	1	2006-10-05	68.189	0	0	0	0	0	0	0	29.7211	0	0	0	1.66575	1.51507	1.51507	127	80	0.13	10.2	3.7	150	3.8	3.8	1	1	1	0.13	0.000244111	0	1	6	3.18082	133	73	3.6	3.8	4.3	130	11.3	1.52	69.8548	1.52	0.366766	0.0983831	2006-10-05	2.78
1074	1945-07-31	1	2006-02-22	60.6055	1	0	0	0	0	0	0	29.4078	1	0	0	2.0137	3.53319	3.53319	130	73	3.76	12.8	3.3	180	6.4		1	1	0	3.76	2.42667	0.941667	1	4	5.54689	130	78	4.3	6.4	5.3	168	12.3	1.8	62.6192	1.8	0.562667	0.173	2006-02-22	2.33
1075	1938-08-04	1	2006-11-23	68.3507	0	0	0	0	0	0	1	31.2488	0	0	0	2.06849	0.947945	0.947945	127	83	0.8	14.1	5	168	12.4	3.8	1	1	0	0.8	0.0568889	0.003	1	6	3.01644	130	72	3.3	12.4	4.6	167	12.6	0.27	70.4192	0.27	0.002187	0	2006-11-23	2.64
1076	1941-05-21	1	05/19/2006	65.0384	0	0	0	0	0	0	0		3	0	1	0.463014	0	2.09589	157	78		12.5	4.1	132	9	3.6	0	1	0				1	1	0.583162									65.5014				2006-05-19	3.3
1077	1941-09-01	1	2007-03-30	65.6192	1	1	0	1	1	1	0	25.711	0	0	0	1.5863	1.57534	1.57534	130	72	0.14	12.3	3.3	199	3.2		0	1	1	0.14	0.000304889	0	1	3	3.16164	120	70	3.3	3.2	4	181	13.6	0.08	67.2055	0.08	5.68889e-05	0	2007-03-30	2.02
1078	1946-06-05	1	2006-10-14	60.4	1	0	0	0	0	0	0	28.5354	0	0	0	2.06301	1.15068	1.15068	150	87	0.76	14	3	127	5.6		1	1	1	0.76	0.0487751	0.00195289	1	6	3.2137	120	80	3.3	5.6	4.4	142	9.9	0.73	62.463	0.73	0.0432241	0.00135189	2006-10-14	1.45
1079	1957-06-01	1	2006-04-27	48.937	0	0	0	0	0	0	0	31.378	0	0	0	1.9726	1.13151	1.13151	142	93		13.4	4.2	216	7.2	4.8	0	0	0				0	5	3.10411	130	80	4.1	7.2	4.5	202	13.6	0.1	50.9096	0.1	0.000111111	0	2006-04-27	1.6
1080	1949-09-20	0	2006-03-01	56.4822	0	0	0	0	0	0	0	26.6193	0	0	0	2.07123	0.945206	0.945206	100	65	0.42	10.2	4.4	185	6.4	3.9	1	0	1	0.42	0.008232	0	1	6	3.01644	100	67	2.9	6.4	4.8	207	15	0.13	58.5534	0.13	0.000244111	0	2006-03-01	1.95
1081	1942-09-22	0	2006-11-20	64.2055	0	1	0	0	0	1	0	31.9576	0	0	0	1.62192	1.63288	1.63288	147	80	0.23	9.9	3.8	165	6		1	0	0	0.23	0.00135189	0	1	6	3.25479	130	70	4.1	6	4.4	168	11.3	0.23	65.8274	0.23	0.00135189	0	2006-11-20	2.53
1082	1938-08-01	0	2006-05-11	67.8219	1	0	0	0	0	0	0	36.9183	0	0	0	1.73973	1.56164	1.56164	133	78	2.75	11.9	3.9	149	7.7	3.2	1	0		2.75	1.41753	0.521267	1	2	3.30137	122	80	2.6	7.7	4	149	12	0.09	69.5616	0.09	8.1e-05	0	2006-05-11	1.47
1083	1984-02-12	1	2006-03-10	22.0877	0	0	0	0	0	0	0	17.862	1	0	0	1.9726	0.46956	0.46956	115	70	0.72	11.3	4.4	166	7.1		0	1	0	0.72	0.041472	0.00118311	1	6	2.44216	143	70	2.4	7.1	4.6	224	13.3	0.3	24.0603	0.3	0.003	0	2006-03-10	3.6
1084	1934-04-06	0	2006-02-08	71.8932	0	0	0	0	0	0	0	29.4321	0	0	0	1.61644	1.66301	1.66301	130	80	0.34	12.2	2.6	195	7.1	5.6	1	0	0	0.34	0.00436711	0	1	1	3.27945	118	70	3.7	7.1	4.5	176	11.3	0.13	73.5096	0.13	0.000244111	0	2006-02-08	1.14
1085	1942-12-01	1	2006-02-01	63.2137	1	0	0	0	0	0	0	25.4767	0	0	0	1.59452	1.56712	1.56712	183	100	1.47	17.4	3.1	236	5.8	5.1	0	0	0	1.47	0.335643	0.0869883	0	5	3.16164	110	72	4.1	5.8	4.7	167	8.9	0.38	64.8082	0.38	0.00609689	0	2006-02-01	2.8
1086	1935-01-20	1	2007-01-22	72.0548	0	0	0	0	0	0	0	22.3133	0	0	0	1.44658	1.55616	1.55616	137	85	0.07	13.8	3.5	208	4.3	4.4	0	1	1	0.07	3.81111e-05	0	1	6	3.00274	125	80	4.5	4.3	4.4	181	11.2	0.24	73.5014	0.24	0.001536	0	2007-01-22	1.6
1087	1940-10-04	0	2006-05-31	65.6986	0	0	0	0	0	0	0	31.5301	0	0	0	2.05205	1.07123	1.07123	120	62	0.67	10.1	3.3	140	5.25	4.2	1	0	0	0.67	0.0334181	0.000545889	1	6	3.12329	117	80	4.4	5.25	3.7	181	12.6	3.1	67.7507	3.1	1.76667	0.666667	2006-05-31	1.6
1088	1966-05-15	1	2006-03-22	39.8795	0	0	0	0	0	0	0	28.3675	1	0	0	1.63014	0.751793	0.751793	130	82	2.84	11.4	4	204	5.2	4.8	1	1	0	2.84	1.50689	0.558447	1	1	2.38193	120	77	2.9	5.2	4.3	210	12.8	2.4	41.5096	2.4	1.07867	0.381	2006-03-22	4.2
1089	1938-10-04	1	2006-05-17	67.663	0	0	0	0	0	0	0	27.6817	2	1	1	2	2.2026	2.2026	120	80	1.7	14	3.8	260	10.3		0	1	0	1.7	0.488722	0.144361	1	6	4.2026	122	80	5.8	10.3	4.5	166	10.8	0.28	69.663	0.28	0.00243911	0	2006-05-17	2.1
1090	1958-02-08	0	2006-03-01	48.0904	0	0	0	0	0	0	0	22.0317	0	0	0	1.61644	1.43288	1.43288	122	82	1.64	10.6	3.9	209	8.5	4.7	1	0	0	1.64	0.446414	0.128207	1	6	3.04932	180	70	3.9	8.5	3.3	148	11.3	4.9	49.7069	4.9	3.56667	1.41667	2006-03-01	1.7
1091	1935-04-16	0	2006-11-06	71.6082	0	0	0	0	0	0	0	23.1111	0	0	0	2.05205	0.964384	0.964384	128	50	0.99	13.1	4.5	240	6.5	4.6	0	1	0	0.99	0.107811	0.0130721	1	5	3.01644	110	78	4.5	6.5	4.8	122	14.9	0.09	73.6603	0.09	8.1e-05	0	2006-11-06	1.1
1092	1936-09-03	0	2006-05-03	69.7096	0	0	0	1	0	1	0	27.3923	1	0	0	1.81	0	0	140	80	0.09	12	3.6	186	12.9	4.9	0	1	1	0.09	8.1e-05	0	1	6	1.81									71.5196				2006-05-03	2.6
1093	1937-08-16	1	2006-02-15	68.5479	0	0	0	0	0	0	0	30.6667	0	0	0	2.0137	0	0	133	78	0.69	11.8	2.6	147	5.1	3.9	1	0	0	0.69	0.036501	0.000762111	1	6	2.08333	128	80	3.7	5.1	4	197	14	0.2	70.5616	0.2	0.000888889	0	2006-02-15	3.2
1094	1934-01-07	1	2007-02-06	73.1315	1	1	0	1	1	1	0	34.8944	0	0	0	2.00274	0.986301	0.986301	130	68	0.31	12.8	3.3	142	5.6	4.7	1	0	0	0.31	0.00331011	0	1	3	2.98904	121	72	4	5.6	3.9	122	11.1	0.27	75.1342	0.27	0.002187	0	2007-02-06	1.5
1095	1945-04-16	1	2006-03-08	60.9342	1	0	0	1	0	1	0	28.7105	0	0	0	1.95616	1.11233	1.11233	133	80	0.84	12.2	3.6	196	5.4	4.9	1	0	1	0.84	0.065856	0.00436711	1	6	3.06849	127	85	2.4	5.4	4.6	197	14.4	0.4	62.8904	0.4	0.00711111	0	2006-03-08	2.8
1096	1950-12-24	0	2006-02-01	55.1452	0	0	0	0	0	0	0	26.9725	0	0	0	1.69041	1.3726	1.3726	122	80	2.36	12.3	4.5	169	4	3.6	1	0	0	2.36	1.04123	0.365615	1	4	3.06301	120	80	4.7	4	3.2	234	13	7.5	56.8356	7.5	6.16667	2.5	2006-02-01	1.3
1097	1939-02-10	1	2006-02-17	67.0658	0	0	0	0	0	0	0	32.112	0	0	0	2.04384	1.03836	1.03836	138	83	2.14	13.4	2.8	199	6.4	4.5	1	0	0	2.14	0.842003	0.284335	1	4	3.08219	168	108	2.9	6.4	4.3	186	14.1	3.18	69.1096	3.18	1.84667	0.7	2006-02-17	2.7
1098	1948-09-03	1	2007-03-10	58.5534	1	0	0	0	0	0	1	25.4028	0	0	0	2.03836	0.978082	0.978082	143	60	1.99	11.6	4.3	144	9.9	4	1	1	1	1.99	0.713906	0.232786	1	2	3.01644	160	93	3	9.9	4.7	161	14.1	0.63	60.5918	0.63	0.027783	0.000244111	2007-03-10	1.7
1099	1942-02-12	1	2007-01-12	64.9589	1	1	0	0	1	1	0	26.2346	0	0	0	2.02466	1.00548	1.00548	167	90	0.41	13.8	3.4	198	4.8	4.6	1	1		0.41	0.00765789	0	1	3	3.03014	130	70	3.5	4.8	4.8	130	10.8	0.08	66.9836	0.08	5.68889e-05	0	2007-01-12	1.6
1100	1950-07-11	1	2006-07-19	56.0603	0	1	1	0	1	1	0	29.6558	0	0	0	1.96986	1.07945	1.07945	128	73	0.44	14.6	4.1	178	8.6	4.07	1	1	0	0.44	0.00946489	0	1	6	3.04932	131	70	8	8.6	3.5	212	12.2	0.18	58.0301	0.18	0.000648	0	2006-07-19	1.66
1101	1949-12-02	1	2007-01-17	57.1644	0	0	0	0	0	0	0	23.5883	0	0	0	2.08767	1.16712	1.16712	125	75	0.23	14.9	3.4	278			1	0	0	0.23	0.00135189	0	1	6	3.25479	127	78	2.7		4.9	203	16.5	0.45	59.2521	0.45	0.010125	0	2007-01-17	1.6
1102	1934-11-19	1	2006-07-15	71.7014	1	0	1	1	1	1	0	29.9577	2	1	1	1.98904	1.62766	1.62766	128	82				170	7.9		1	0	0				1	3	3.6167	147	72	4.1	7.9	4.9	200	11.1	0.15	73.6904	0.15	0.000375	0	2006-07-15	2.54
1103	1948-12-13	0	2006-09-25	57.8219	1	0	0	0	0	0	0	40.999	1	0	0	2.08493	1.42226	1.42226	140	80	9.49	9.6	4.8	167	9.1	3.2	0	0	0	9.49	8.15667	3.32917	0	6	3.50719	120	83	4.1	9.1	3.6	238	16.5	0.3	59.9068	0.3	0.003	0	2006-09-25	2.2
1104	1949-02-11	1	2006-09-02	57.5945	1	0	0	0	0	0	0	26.1892	0	0	0	1.47123	1.5863	1.5863	127	73	0.2	8.1	3.5	187	8.7	3.86	1	0	0	0.2	0.000888889	0	1	6	3.05753	160	90	2.9	8.7	3.86	176	15	0.05	59.0658	0.05	1.38889e-05	0	2006-09-02	2.57
1105	1945-04-25	1	2006-07-11	61.2521	1	0	0	1	1	1	0	31.3119	0	0	0	2.01096	1.13699	1.13699	107	73		13.3	3.2	181	9.2	4.6	1	1	0				1	6	3.14795	140	75	3.4	9.2	4.6	201	13.7	0.27	63.263	0.27	0.002187	0	2006-07-11	1.65
1106	1948-06-03	1	2006-12-16	58.5753	0	0	1	0	1	1	1	30.1414	0	0	0	1.98356	1.11781	1.11781	160	90	2.85	15.9	3	185	7.3	4.2	1	1	0	2.85	1.51685	0.562594	1	6	3.10137	135	83	3.6	7.3	4.5	124	14.3	0.23	60.5589	0.23	0.00135189	0	2006-12-16	1.4
1107	1943-02-08	1	2006-02-14	63.0603	1	0	0	0	0	0	0	28.5671	0	0	0	1.6411	1.46575	1.46575	180	93		13.3	2.9	208		4.1	1	0	0				1	6	3.10685	140	80	3.3		4.2	227	13.1	0.34	64.7014	0.34	0.00436711	0	2006-02-14	2
1108	1937-03-01	1	2006-11-21	69.7726	1	0	0	0	0	0	0	26.9972	2	1	1	2.02466	2.40245	2.40245	163	63		10.6	3	98	8	4.3	0	1	0				1	6	4.4271	110	73	3.3	8	4.2	143	14	0.18	71.7973	0.18	0.000648	0	2006-11-21	1.6
1109	1934-02-13	0	2006-10-18	72.726	0	0	0	0	0	0	0		2	1	1	1.53151	1.43632	1.43632	133	87							1	1	0				1	6	2.96783	125	90	2.7		4.5	108	14.2	0.14	74.2575	0.14	0.000304889	0	2007-04-24	1.5
1110	1942-11-15	0	2006-11-23	64.0658	1	0	0	0	0	0	0	36.7902	0	0	0	2.01918	0.991781	0.991781	165	73	0.08	10.7	4	189	6.8	4.45	0	1	0	0.08	5.68889e-05	0	1	6	3.01096	133	83	3.6	6.8	4.3	187	10.2	1.4	66.0849	1.4	0.294222	0.0721111	2006-11-23	1.4
1111	1941-11-04	1	2006-01-13	64.2356	1	0	0	0	0	0	0	31.4465	0	0	0	2.0274	0.879452	0.879452	140	86	0.21	16	3	177	4.6	3.72	1	0	0	0.21	0.001029	0	1	6	2.90685	128	70	3.2	4.6	4.3	181	14.4	0.33	66.263	0.33	0.003993	0	2006-01-13	1.8
1112	1942-01-18	0	2006-01-14	64.0329	0	0	0	0	0	0	0	21.4844	1	0	0	1.51233	1.94831	1.94831	122	68	0.11	10.1	4.8	171	6.8	3.67	1	0	0	0.11	0.000147889	0	1	1	3.46064	130	68	3.4	6.8	4.8	195	14.1	0.32	65.5452	0.32	0.00364089	0	2006-01-14	2.5
1113	1938-07-10	1	2006-10-23	68.3342	0	0	0	0	0	0	0	26.3465	0	0	0	2.00274	1.01096	1.01096	125	70	0.34	13.8	2.9	159	5.1	4.62	1	1	0	0.34	0.00436711	0	1	6	3.0137	130	70	3.8	5.1	4	134	12.1	0.15	70.337	0.15	0.000375	0	2006-10-23	1.67
1114	1944-05-29	0	2006-06-29	62.126	0	0	0	1	0	1	0	23.0112	0	0	0	2.01096	0.991781	0.991781	133	80		11.5	4.2	168	6.8	4.09	1	1	0				1	6	3.00274	120	70	4.2	6.8	4.09	168	11.5		64.137				2006-06-29	1.64
1115	1949-02-04	0	2006-03-15	57.1452	1	0	0	0	0	0	0	27.5873	0	0	0	1.61644	1.50685	1.50685	130	80		13.9	3.3	271	7.5	4.38	1	0	0				1	1	3.12329	110	80	3	7.5	4.4	116	13.5	0.32	58.7616	0.32	0.00364089	0	2006-03-15	1.81
1116	1947-12-30	1	2006-10-04	58.8027	0	1	0	0	0	1	0	23.8895	0	0	0	2.00274	1.01096	1.01096	132	80		13.6	3	173	7.5	4.29			0				1	6	3.0137	130	70	4	7.5	3.9	152	11.9	0.34	60.8055	0.34	0.00436711	0	2006-10-04	1.52
1117	1950-05-29	1	02/04/2006	55.726	0	1	0	0	0	1	0	28.699	3	0	1	2.02466	0.184788	1.01096	133	80	2.97	12.9	4.3	206	8	4.18	1	1	0	2.97	1.63667	0.612501	1	6	2.20945	127	80	3	8	4.9	107	15.2	0.04	57.7507	0.04	7.11111e-06	0	2006-02-04	3.25
1118	1941-03-02	0	2006-11-09	65.7342	0	0	0	0	0	0	0	36.1069	0	0	0	1.92329	1.09041	1.09041	137	80	2.68	10.8	4.8	223	6.3		1	0	0	2.68	1.34849	0.492577	1	6	3.0137	112	82	3.4	6.3	4.6	137	10.6	0.23	67.6575	0.23	0.00135189	0	2006-11-09	1.98
1119	1943-01-06	1	2006-11-16	63.9041	0	0	0	0	0	0	0	34.8381	0	0	0	2.00822	1.0411	1.0411	125	80		13.5	3.3	229	9.5	4.52			0				1	6	3.04932	130	78	2.7	9.5	4.7	160	13.9	0.68	65.9123	0.68	0.0349369	0.000648	2006-11-16	2.24
1120	1937-07-16	1	2006-10-25	69.3233	0	0	0	0	0	0	0	25.6055	0	0	0	2.01096	1	1	110	80	0.26	14	3.5	190	6.4	4.28	1	0	1	0.26	0.00195289	0	1	6	3.01096	126	80	3.8	6.4	4.3	118	9.7	0.15	71.3342	0.15	0.000375	0	2006-10-25	1.43
1121	1957-08-05	1	2006-11-08	49.2932	1	0	0	0	0	0	1	30.6148	0	0	0	2	1.01096	1.01096	140	85	2.3	13.8	3.8	149	8.1	4.46	1	1	1	2.3	0.985722	0.342861	1	2	3.01096	135	77	3.9	8.1	4.6	169	15.9	1.03	51.2932	1.03	0.12141	0.0165381	2006-11-08	2.62
1122	1936-02-08	1	2006-06-19	70.4082	0	0	0	0	0	0	1	23.9512	0	0	0	1.5589	1.42466	1.42466	120	70	0.18	14.5	3	194	7	4.41	0	1	0	0.18	0.000648	0	1	6	2.98356	154	68	6.1	7	4.9	248	11.4	0.12	71.9671	0.12	0.000192	0	2006-06-19	1.55
1123	1935-03-11	1	2006-01-18	70.9069	0	0	0	0	0	0	0	27.852	0	0	0	1.96986	1.04384	1.04384	127	66	0.11	11.9	3.4	128	2.9	4.07	1	0	1	0.11	0.000147889	0	1	5	3.0137	128	80	5.5	2.9	5	247	12.4	0.19	72.8767	0.19	0.000762111	0	2006-01-18	1.48
1124	1946-02-10	0	2006-04-12	60.2082	0	0	0	1	0	1	0	25.5937	0	0	0	1.79726	1.19726	1.19726	113	70		13.5	4.1	148	6.2				0				1	6	2.99452	125	70	4.1	6.2		148	13.5		62.0055				2006-04-12	1.38
1125	1936-08-23	1	2006-11-09	70.2603	1	0	1	1	1	1	1	30.1194	0	0	0	1.91233	1.05753	1.05753	141	72	0.18	13.8	3	226	7.1	4.4			0	0.18	0.000648	0	1	5	2.96986	140	80	3.2	7.1	4.1	119	13.6	0.39	72.1726	0.39	0.006591	0	2006-11-09	1.7
1126	1962-01-12	1	2006-10-25	44.8137	0	0	0	0	0	0	0	29.5369	0	0	0	1.93425	1.01918	1.01918	127	87	0.18		3.4	128	6.1	4.28				0.18	0.000648	0	1	4	2.95342	130	90	3.7	6.1	4.6	181	11.8	0.34	46.7479	0.34	0.00436711	0	2006-10-25	4
1127	1977-10-27	0	2006-10-26	29.0164	0	0	0	0	0	0	0	25.9695	0	0	0	1.95068	1.09041	1.09041	109	77	0.51	12.2	2.8	171	4.8	4.6			0	0.51	0.014739	1.11111e-07	1	5	3.0411	150	100	4.2	4.8	3.4	98	15.3	0.52	30.9671	0.52	0.0156231	8.88886e-07	2006-10-26	1.6
1128	1963-11-08	0	2006-10-14	42.9616	0	0	0	0	0	0	0	29.865	1	0	0	1.98356	2.92267	2.92267	140	87	1.14	16.7	3.8	196	6.5	4				1.14	0.164159	0.028746	1	4	4.90623	150	90	3	6.5	4.7	155	13.7	0.3	44.9452	0.3	0.003	0	2006-10-14	1.6
1129	1951-06-09	1	2006-09-23	55.3288	0	0	0	0	0	0	1	36.7309	1	0	0	1.7589	0	0	131	85	1.95	11.9	3.2	142	5.2	3.5			0	1.95	0.680979	0.219656	1	6	0.146575									57.0877				2006-09-23	3.3
1130	1934-10-21	0	10/14/2006	72.0301	1	0	0	0	0	0	0	27.9267	3	0	1	1.35797	0	3.46668	169	84	0.75	9.9	3.6	207	7.5	3.9			0	0.75	0.046875	0.00173611	1	6	1.35797									73.3881				2006-10-14	3
1131	1944-07-02	1	2006-10-18	62.337	0	0	0	0	0	0	1	27.7551	0	0	0	2.01644	0.980822	0.980822	117	78	0.68		2.9	191	6.4	4.1			0	0.68	0.0349369	0.000648	1	4	2.99726	120	80	3.5	6.4	4.1	214	14	1.3	64.3534	1.3	0.239611	0.0531389	2006-10-18	1.5
1132	1948-11-01	1	2006-10-17	57.9973	1	0	1	0	0	1	0	27.993	1	0	0	1.67945	0	0	155	71	2.36	9	4.5	122	6.4	3.82			0	2.36	1.04123	0.365615	1	6	1.24572									59.6767				2006-10-17	3.9
1133	1938-09-01	1	2006-05-10	67.7342	1	1	2	1	0	1	1	34.2332	0	0	0	1.96438	1.12877	1.12877	135	77	5.5	17.2	3.5	122	8.8	3.6			0	5.5	4.16667	1.66667	1	2	3.09315	100	60	3.6	8.8	4.5	164	13.1	0.1	69.6986	0.1	0.000111111	0	2006-05-10	2.5
1134	1953-08-31	1	2006-06-22	52.8438	1	0	0	0	0	0	0	25.5363	0	0	0	2.08493	1.20822	1.20822	115	75	2.2	13.3	4.3	258	7.3	3.8				2.2	0.895111	0.305889	1	6	3.29315	125	80	3.6	7.3	4.4	265	14.5	0.2	54.9288	0.2	0.000888889	0	2006-06-22	2.7
1135	1948-04-12	1	2006-05-30	58.1699	1	0	0	0	1	1	0	37.0155	1	0	0	2.08767	2.03827	2.03827	150	83	0.79	14.2	3.2	60	6.3	3.6			0	0.79	0.0547821	0.00270989	1	6	4.12594	125	70	4.6	6.3	4.7	234	13.1	1.2	60.2575	1.2	0.190667	0.037	2006-05-30	2.6
1136	1948-07-14	0	2006-11-19	58.389	0	0	0	0	0	0	0	33.3318	0	0	0	2.08493	0.975343	0.975343	213	102	2.1	12	3.4	183	4.5	3.04	1	0	0	2.1	0.807167	0.27025	1	4	3.06027	145	70	3.3	4.5	4.2	116	10.8	0.5	60.474	0.5	0.0138889	0	2006-11-19	1.4
1137	1940-02-14	1	2006-06-06	66.3534	1	1	0	0	1	1	0	33.9844	0	0	0	2.08493	0	0	125	80	0.9	13.3	2.2	125	7.5	4.3			0	0.9	0.081	0.00711111	1	6	2.08493	140	77	4.7	7.5	3.9	152	11.5	0.3	68.4384	0.3	0.003	0	2006-06-06	1.9
1138	1962-10-18	1	2006-10-05	43.9945	0	0	0	0	0	0	1	25.58	0	0	0	1.76438	1.64658	1.64658	123	88	0.78	15.9	3.7	166	5.9	4.3			0	0.78	0.052728	0.00243911	1	1	3.41096	100	60	4.3	5.9	3.4	164	10.4	1.6	45.7589	1.6	0.419111	0.117889	2006-10-05	1.9
1139	1940-06-09	0	2006-07-06	66.1178	0	0	0	0	0	0	0	23.6652	1	0	0	1.92055	2.52298	2.52298	135	77		10.4	3.8	136	8.7	4.3			0				1	1	4.44353	160	70	3.4	8.7	4	156	11.6	0.5	68.0384	0.5	0.0138889	0	2006-07-06	3.1
1140	1940-07-21	1	2006-06-07	65.9233	0	0	1	0	0	1	0	28.7197	0	0	0	2.07671	1.93151	1.93151	130	88	1.2	15	3	197	5.3	4.3				1.2	0.190667	0.037	1	6	4.00822	130	90	3.8	5.3	3.8	198	12	0.6	68	0.6	0.024	0.000111111	2006-06-07	1.6
1141	1941-07-08	0	2006-12-21	65.4986	1	0	2	0	0	1	0	32.431	0	0	0	1.58356	1.41096	1.41096	130	93	0.1	12.8	3.7	139	5.1	4.4	0	1	0	0.1	0.000111111	0	1	6	2.99452	131	100	3.3	5.1	4.7	146	14	2.4	67.0822	2.4	1.07867	0.381	2006-12-21	1.1
1142	1934-05-01	1	2006-06-01	72.1342	0	1	0	0	0	1	0	29.1967	0	0	0	2.08493	1.22192	1.22192	112	68	0.34	13.2	3	163	4.9	4.36				0.34	0.00436711	0	1	6	3.30685	115	78	4.6	4.9	4.6	195	11.7	0.61	74.2192	0.61	0.0252201	0.000147889	2006-06-01	1.4
1143	1936-07-07	0	2006-10-05	70.2932	0	0	0	0	0	0	0	26.2227	0	0	0	2.08767	0.876712	0.876712	130	80	0.2	13.5	3.3	290	6.5	4.2				0.2	0.000888889	0	1	6	2.96438	108	69	5.4	6.5	4.1	174	12.2	0.67	72.3808	0.67	0.0334181	0.000545889	2006-10-05	1.1
1144	1940-05-09	0	2006-11-15	66.5644	0	1	0	0	0	1	0	35.4925	0	0	0	2.05753	0.99726	0.99726	137	87	0.7	12.8	2.4	198	6	3.8	0	1		0.7	0.0381111	0.000888889	1	6	3.05479	134	91	4.2	6	4.7	215	16.7	1.55	68.6219	1.55	0.386035	0.105517	2006-11-15	1.7
1145	1950-07-16	0	2006-06-16	55.9562	0	0	0	0	0	0	0	31.0204	0	0	0	2.08493	0.917808	0.917808	120	75		11.3	3.2	138	11.3	4.3			0				1	1	3.00274	126	70	4	11.3	4.3	147	12.2	0.9	58.0411	0.9	0.081	0.00711111	2006-06-16	1.6
1146	1939-03-26	0	2006-09-21	67.537	0	0	0	0	0	0	0	26.1719	0	0	0	2.08493	1.53425	1.53425	150	92	0.24	14	3.1	174	5.4	3.8				0.24	0.001536	0	1	6	3.61918	143	81	4.3	5.4	4.6	138	10.6	1.6	69.6219	1.6	0.419111	0.117889	2006-09-21	1.3
1147	1938-03-09	0	2006-06-15	68.3151	0	0	0	0	0	0	0	27.7686	1	0	0	2.05479	2.77751	2.77751	148	88	1.3	12	3.2	156	8.2	4.01				1.3	0.239611	0.0531389	1	6	4.83231	137	87	4.3	8.2	5.1	137	12.4	1.84	70.3699	1.84	0.593383	0.185025	2006-06-15	1.6
1148	1939-06-13	1	2006-11-29	67.5096	0	0	1	1	0	1	1	23.5294	0	0	0	1.58356	0.547945	0.547945	133	70	0.5	10.9	3	165	4.5	4.15	0	1		0.5	0.0138889	0	1	6	2.13151	138	81	4.8	4.5	4.1	198	16.2	2.9	69.0932	2.9	1.56672	0.583361	2006-11-29	1.9
1149	1934-05-02	1	2006-02-01	71.8027	1	0	1	1	0	1	0	34.9242	0	0	0	2.07945	1.06027	1.06027	123	80	0.33	14.4	3	150	6.6	4.36				0.33	0.003993	0	1	6	3.13973	119	61	4.5	6.6	4.5	192	12	1.5	73.8822	1.5	0.354167	0.09375	2006-02-01	1.5
1150	1931-10-25	1	2006-09-21	74.9589	0	0	0	1	0	1	0	26.5338	0	0	0	2.01096	0.972603	0.972603	137	80	1.6	10.3	3.9	183	4.8	3.6				1.6	0.419111	0.117889	1	6	2.98356	117	77	2.5	4.8	4.4	216	14.6	0.22	76.9699	0.22	0.00118311	0	2006-09-21	2.8
1151	1971-03-31	0	2006-10-05	35.5397	0	0	0	0	0	0	0	16.7969	0	0	0	2.08767	1.73151	1.73151	130	90	1.2	13.8	3.6	189	6	4.53			0	1.2	0.190667	0.037	1	6	3.81918	143	80	5.5	6	3.8	191	11.5	0.7	37.6274	0.7	0.0381111	0.000888889	2006-10-05	1.8
1152	1944-08-28	1	2007-03-05	62.5589	0	0	0	0	0	0	0	26.0933	0	0	0	1.52877	1.48493	1.48493	140	105	1.1	13.1		129	6	3.89	1	0		1.1	0.147722	0.0238611	1	6	3.0137	120	80	5	6	3.8	171	11	0.6	64.0877	0.6	0.024	0.000111111	2007-03-05	3.4
1153	1945-03-16	0	2006-04-06	61.0986	0	0	0	0	0	0	0	26.0375	0	0	0	1.9863	1.04932	1.04932	114	82	1.03	13.1	3.6	215	8	4.1	0	0	0	1.03	0.12141	0.0165381	0	6	3.03562	143	90	3.6	8	4.3	175	12.5	0.6	63.0849	0.6	0.024	0.000111111	2006-04-06	1.9
1154	1965-11-03	0	2006-03-30	40.4301	0	0	0	0	0	0	1	24.0055	0	0	0	1.68219	2.28219	2.28219	127	76	0.82	12.3	5.1	216	5	4.36	1	0		0.82	0.0612631	0.00364089	1	5	3.96438	115	80	3.8	5	4.5	202	11.6	0.37	42.1123	0.37	0.00562811	0	2006-03-30	1.9
1155	1944-11-24	1	2006-03-27	61.3781	0	0	0	0	0	0	0	23.3355	0	0	0	2.0137	0.969863	0.969863	124	79	1.4	13.8	3.9	185	6	4.37	1	0		1.4	0.294222	0.0721111	1	6	2.98356	150	90	3.9	6	4.37	185	13.8	1.4	63.3918	1.4	0.294222	0.0721111	2006-03-27	2.6
1156	1947-04-22	1	2006-04-16	59.0247	1	0	0	0	0	0	1	32.112	0	0	0	1.56712	1.49589	1.49589	137	71	4	10.2	3.9	169	4	3.9	1	1	0	4	2.66667	1.04167	1	6	3.06301	130	80	4.5	4	4.9	182	14.5	5.7	60.5918	5.7	4.36667	1.75	2006-04-16	2.8
1157	1957-01-12	1	2007-02-05	50.0986	0	0	0	0	0	0	1	26.079	0	0	0	1.99452	1.03562	1.03562	133	83	1.45	12.7	3.3	169	6	4.8	0	1		1.45	0.323549	0.0826076	1	4	3.03014	170	100	4.4	6	4.1	202	11	1.96	52.0932	1.96	0.689159	0.222913	2007-02-05	2.5
1158	1944-10-25	1	2006-04-08	61.4931	1	0	0	0	0	0	1	22.6757	0	0	0	1.51507	1.47123	1.47123	136	70	2.3	16.6	3.4	186	6	3.9	0	1	0	2.3	0.985722	0.342861	1	6	2.9863	110	70	5.4	6	3.7	106	10.3	2.1	63.0082	2.1	0.807167	0.27025	2006-04-08	1.5
1159	1937-08-04	0	2006-06-10	68.8959	0	0	0	0	0	0	0	27.8876	0	0	0	2.00822	0.99726	0.99726	128	68	0.55	13.6	4.2	181	7	4.7	0	0		0.55	0.0184861	1.38889e-05	0	6	3.00548	130	70	3.6	7	4.4	206	15.3	0	70.9041	0	0	0	2006-06-10	1.3
1160	1938-12-02	0	2006-04-06	67.389	0	0	0	0	0	0	0	30.5438	0	0	0	1.64932	1.03562	1.03562	130	70	0.39	10.8	3.6	219	6	4.1	0	1		0.39	0.006591	0	1	6	2.68493	123	72	2.9	6	3.7	183	15.6	0.72	69.0384	0.72	0.041472	0.00118311	2006-04-06	2.4
1161	1939-07-01	1	2007-02-01	67.6356	0	0	0	0	0	0	0	27.31	0	0	0	1.6137	1.58356	1.58356	140	82	0.21	14.9	2.63	183	6.5	4.6	0	1	0	0.21	0.001029	0	1	5	3.19726	128	80	3.4	6.5	4.1	267	13.2	0.38	69.2493	0.38	0.00609689	0	2007-02-01	2.29
1162	1932-10-16	1	2007-01-16	74.3014	1	0	0	0	0	0	1	35.9184	1	0	0	0.556164	0	0.437675	150	80	3.85	10.5	3.7	135	6.1	4.2	1	1	0	3.85	2.51667	0.979167	1	6	0.99384									74.8575				2007-01-16	3.3
1163	1945-11-14	1	2007-05-21	61.5562	1	0	0	0	0	0	0	25.1024	1	0	0	1.48493	0	0.14409	152	73	1	11.2	4.8	196	8	3.6	0	1	0	1	0.111111	0.0138889	1	6	1.62902									63.0411				2007-05-21	3
1164	1939-11-13	0	2007-05-22	67.5671	0	0	0	0	0	0	0	22.6718	0	0	0	1.53699	1.53699	1.53699	140	88		11.1	4	156	7.8	3.8	1	0	0				1	6	3.07397	138	72	3.5	7.8	4.1	90	10.5	0.9	69.1041	0.9	0.081	0.00711111	2007-05-22	1.8
1165	1953-09-14	0	2007-05-15	53.7014	0	0	0	0	0	0	0	21.9076	1	0	0	2.01644	0.685821	0.685821	132	80	0.6	11.3	3.8	166	6.7	3.71	1	0	0	0.6	0.024	0.000111111	1	1	2.70226	153	88	3.6	6.7	3.4	204	14.5	0.7	55.7178	0.7	0.0381111	0.000888889	2007-05-15	2.8
1166	1944-07-24	0	2007-05-15	62.8493	0	0	0	0	0	0	0	28.8147	0	0	0	2.02466	1.06575	1.06575	145	90	0	12.7	3.2	141	6.9	3.75	0	1	0	0	0	0	1	6	3.09041	123	65	4	6.9	4.6	151	12.2	0.4	64.874	0.4	0.00711111	0	2007-05-15	1.7
1167	1951-03-13	0	2007-05-22	56.2301	0	0	0	0	0	0	0	23.6915	0	0	0	1.96438	1.04384	1.04384	118	72		11.2	4.5	159	6.1	3.8	0	1	0				1	6	3.00822	135	78	2.9	6.1	4.1	215	10.3	0.7	58.1945	0.7	0.0381111	0.000888889	2007-05-22	1.8
1168	1938-08-03	0	2006-09-25	68.1918	0	0	0	0	0	0	0	27.3438	0	0	0	1.52603	1.69589	1.69589	148	90	0.05	15	4.1	193	5.8	4.36	0	0	1	0.05	1.38889e-05	0	0	1	3.22192	113	62	2.1	5.8	4.3	110	16.9	0.4	69.7178	0.4	0.00711111	0	2006-09-25	1.3
1169	1943-12-27	1	2006-07-13	62.5863	1	0	1	0	0	1	0	26.1752	0	0	0	1.99726	1.31507	1.31507	137	82	3.3	14	3.8	158	4.7	3.69	1	1	0	3.3	1.96667	0.75	1	2	3.31233	132	73	3.8	4.7	4.8	198	12.1	0.25	64.5836	0.25	0.00173611	0	2006-07-13	1.4
1170	1936-10-22	1	06/12/2006	69.6849	1	1	0	1	0	1	0	28.1943	3	0	1	2.01644	1.15673	1.49589	135	60	2.8	13	4.4	164	3.6	3.45	1	1	1	2.8	1.46711	0.541889	1	6	3.17317	122	82	3.2	3.6	4.4	245	14	0.5	71.7014	0.5	0.0138889	0	2006-06-12	2.7
1171	1971-07-25	1	2006-09-05	35.1397	0	0	0	0	0	0	0	29.0466	0	0	0	1.70685	0	0	127	88	0.43	16.6	3.3	263	11.2	4.46	1	0	1	0.43	0.00883411	0	1	1	1.70685	127	81	2.2	11.2	5	218	15.2	0.01	36.8466	0.01	1.11111e-07	0	2006-09-05	1.9
1172	1935-10-05	1	2006-03-13	70.4849	0	0	0	0	0	0	0	32.7694	0	0	0	2.04384	0.953425	0.953425	120	80	0	14.2	3.8	212	6.4	4.5	0	1	0	0	0	0	1	3	2.99726	140	83	3.8	6.4	4.5	150	12	0.15	72.5288	0.15	0.000375	0	2006-03-13	2
1173	1943-02-23	1	2006-03-01	63.0603	1	1	0	1	0	1	0	28.1675	0	0	0	1.55616	2.36986	2.36986	136	81	1.2	15.6	2.8	177	5.4	3.9	0	0	0	1.2	0.190667	0.037	0	6	3.92603	107	73	3.6	5.4	4.4	184	9.3	0.68	64.6164	0.68	0.0349369	0.000648	2006-03-01	1.54
1174	1939-05-27	0	2006-03-29	66.8849	0	1	0	0	0	1	0	29.8487	0	0	0	1.49315	2	2	139	82	0.47	12.5	4	260	3.8	3.8	1	0	0	0.47	0.0115359	0	1	6	3.49315	138	72	2.3	3.8	4.8	168	13.6	0.29	68.3781	0.29	0.00270989	0	2006-03-29	1.1
1175	1937-03-18	1	2007-03-16	70.0411	0	0	0	0	0	0	0	28.3937	0	0	0	1.98356	1.06575	1.06575	137	78	0.55	14.2	3.4	228	8.5	4.7	1	0	0	0.55	0.0184861	1.38889e-05	1	4	3.04932	151	81	3.5	8.5	4.7	105	9.7	0.64	72.0247	0.64	0.0291271	0.000304889	2007-03-16	1.7
1176	1937-09-02	1	2007-02-06	69.4767	1	0	0	1	1	1	0	26.7094	0	0	0	2.03014	0.915068	0.915068	127	67	4.32	14.3	3.8	93	7.8	3.3	1	1	0	4.32	2.98667	1.175	1	1	2.94521	134	89	2.3	7.8	4.2	191	14.9	3	71.5069	3	1.66667	0.625	2007-02-06	2.3
1177	1938-10-23	1	2007-03-06	68.4137	1	0	0	0	0	0	0	32.05	2	1	1	2.05205	1.35657	1.35657	123	82	0.6	11.7	3.2	127	2.3	4.7	1	0	0	0.6	0.024	0.000111111	1	6	3.40862	147	82	5.6	2.3	4.6	177	11.5	3	70.4658	3	1.66667	0.625	2007-03-06	1.4
1178	1944-01-04	1	2007-05-05	63.3753	0	0	0	0	0	0	0	35.756	0	0	0	2.00274	1.0411	1.0411	133	62	0.39	11.8	4.4	177	4.9	4.5	1	1		0.39	0.006591	0	1	6	3.04384	135	78	6.9	4.9	3.7	128	11.6	0.15	65.3781	0.15	0.000375	0	2007-05-05	1.7
1179	1932-11-17	1	2007-03-03	74.3397	0	1	0	0	1	1	0	30.0215	0	0	0	2.03288	1.55616	1.55616	135	65	0.35	11.7	3	235	6.9	5	1	0	1	0.35	0.00476389	0	1	6	3.58904	138	85	2.9	6.9	4.3	184	14	0.62	76.3726	0.62	0.0264809	0.000192	2007-03-03	1.6
1180	1935-06-15	1	2007-02-10	71.7068	0	0	0	0	0	0	0	30.4705	0	0	0	2.02466	1.02192	1.02192	143	88	0.48	17.3	2.6	131	5.2	4.3	1	1	0	0.48	0.012288	0	1	6	3.04658	105	80	3.6	5.2	4.2	198	12.5	0.46	73.7315	0.46	0.0108151	0	2007-02-10	1.4
1181	1933-06-11	0	2007-06-19	74.0712	1	0	2	1	1	1	0	33.6221	2	1	1	1.94521	2.16157	2.16157	142	82	0.42	13	5.3	219	7.6	4.3	0	1	1	0.42	0.008232	0	1	6	4.10678	113	84	3.2	7.6	3.8	142	9.9	0.22	76.0164	0.22	0.00118311	0	2007-06-19	2
1182	1934-10-23	1	2007-06-16	72.6959	1	1	2	1	0	1	1	22.6474	0	0	0	2.0411	1.02466	1.02466	118	62	0.35	11.9	2.9	180	7.8	4.4	1	0	1	0.35	0.00476389	0	1	6	3.06575	122	81	3.2	7.8	4	207	15.5	0.08	74.737	0.08	5.68889e-05	0	2007-06-16	1.5
1183	1949-09-03	1	2007-02-08	57.4712	0	0	0	0	0	0	0	30.1847	0	0	0	1.9863	1.06301	1.06301	140	85	1.07	14.7	4.4	290	10.9	5	1	0	0	1.07	0.136059	0.0205294	1	6	3.04932	133	80	3.5	10.9	4.9	168	14.5	0.6	59.4575	0.6	0.024	0.000111111	2007-02-08	1.6
1184	1947-12-13	1	2006-10-23	58.9014	0	0	0	0	0	0	1	25.3515	0	0	0	1.94795	1.05479	1.05479	112	75	4	15.2	2.4	189	4.4	4.35	0	0		4	2.66667	1.04167	0	6	3.00274	148	100	3.8	4.4	4	138	15.6	0.1	60.8493	0.1	0.000111111	0	2006-10-23	1.4
1185	1936-02-10	1	2006-11-20	70.8247	0	0	0	0	0	0	0	25.7117	0	0	0	1.87945	1.01918	1.01918	129	63	0.03	13.5	2.4	135	5.8	4.36	0	1		0.03	3e-06	0	1	6	2.89863	123	80	2.7	5.8	4	164	14.5	0.13	72.7041	0.13	0.000244111	0	2006-11-20	1.5
1186	1954-09-01	1	2006-10-26	52.1863	0	0	0	0	0	0	0	24.9108	1	0	0	1.93973	1.98635	1.98635	136	86		11.9	4.6		7.8		1	0					1	6	3.92608	128	63	3.8	7.8	3.9	188	14.4	0.03	54.126	0.03	3e-06	0	2006-10-26	4.4
1187	1960-12-18	1	2006-10-18	45.863	0	0	0	0	0	0	1	29.7609	0	0	0	1.96164	1.02466	1.02466	125	86	0.11		2.3	143	5.3	4.32	1	0		0.11	0.000147889	0	1	6	2.9863	132	83	3.8	5.3	3.9	122	11.4	0.87	47.8247	0.87	0.073167	0.00562811	2006-10-18	1.8
1188	1940-01-17	1	10/13/2006	66.7836	1	0	1	1	0	1	0	29.5525	3	0	1	1.99178	1.27995	2.89589	142	73	6.6	13.5	3.2	206	7.1	4	1	1		6.6	5.26667	2.125	1	6	3.27173	110	72	3.4	7.1	3.7	186	12.2	0.11	68.7753	0.11	0.000147889	0	2006-10-13	2.7
1189	1931-06-06	1	2006-10-12	75.4027	0	0	0	0	0	0	0	25.4767	2	1	1	1.9726	0.1	0.0807854	131	79		13.1	3.5	118	3.1		0	0					0	5	2.05339	107	60	4	3.1	4.3	201	14.9	0.34	77.3753	0.34	0.00436711	0	2006-10-12	1.8
1190	1942-06-05	1	2006-10-28	64.4411	0	1	0	1	1	1	0	34.6122	2	1	1	1.92603	1.0993	1.0993	137	87	0.29	13.5	2.9	106	8.5	4.7	1	0		0.29	0.00270989	0	1	6	3.02533	108	70	3.4	8.5	4	146	14	0.84	66.3671	0.84	0.065856	0.00436711	2006-10-28	1.9
1191	1961-10-18	0	2006-11-13	45.1014	0	0	0	0	0	0	0	20.4294	0	0	0	1.90959	1.0137	1.0137	104	69			3.4	218	4.3	3.88	1	0					1	4	2.92329	132	80	3.2	4.3	4.2	170	12.9	0.48	47.011	0.48	0.012288	0	2006-11-13	2.1
1192	1970-02-19	0	2006-11-02	36.726	0	0	0	0	0	0	0	18.2868	0	0	0	1.9589	1.00548	1.00548	125	93			3.6	154	7.2	4.13	1	1					1	6	2.96438	113	60	3.4	7.2	3.7	148	9.5	0.07	38.6849	0.07	3.81111e-05	0	2006-11-02	1.7
1193	1941-03-26	1	2006-12-27	65.8	0	0	0	0	0	0	0	26.4381	0	0	0	1.76164	1.02192	1.02192	126	78	0.4	15.9	3.7	198	7.4	4.05	1	1	0	0.4	0.00711111	0	1	6	2.78356	108	63	4.1	7.4	3.9	184	11.8	2.7	67.5616	2.7	1.36817	0.50075	2006-12-27	2.4
1194	1939-08-21	1	2006-10-19	67.2082	1	1	0	1	1	1	0	33.1672	2	1	1	1.95342	1.01441	1.01441	151	73	0.46		3.5	161	7.1	4.79	1	1	0	0.46	0.0108151	0	1	6	2.96783	110	63	2.6	7.1	4.1	179	13.1	0.14	69.1616	0.14	0.000304889	0	2006-10-19	2.6
1195	1948-02-17	1	2006-11-16	58.7863	0	0	0	0	0	0	1	25	0	0	0	1.89041	1.02466	1.02466	126	85	2.2	15.8	3.8	185	7.6	3.7			0	2.2	0.895111	0.305889	1	6	2.91507	130	63	3.1	7.6	4.1	168	14.6	0.66	60.6767	0.66	0.031944	0.000455111	2006-11-16	2.4
1196	1962-07-08	0	2006-11-16	44.389	0	0	0	0	0	0	1	24.6548	0	0	0	1.61644	1.3726	1.3726	110	73	0.2		2.2	143	5.4	4.3	1	0	0	0.2	0.000888889	0	1	1	2.98904	133	80	4.3	5.4	4	202	11.4	1	46.0055	1	0.111111	0.0138889	2006-11-16	1.6
1197	1932-03-07	1	2006-08-12	74.4822	1	0	0	0	0	0	0	29.5139	0	0	0	1.51507	1.24658	1.24658	117	70	0.31		2.4	198	4.8	4.09	0	0	0	0.31	0.00331011	0	0	6	2.76164	120	85	3.9	4.8	3.7	205	10.4	0	75.9973	0	0	0	2006-08-12	1.4
1198	1937-04-28	0	2006-10-11	69.5014	0	0	0	0	0	0	0	25.3902	0	0	0	1.61644	1.48767	1.48767	127	67	0.6		2.1	146	4.1	3.2	1	0	0	0.6	0.024	0.000111111	1	6	3.10411	130	80	3	4.1	3.9	176	17.5	0.66	71.1178	0.66	0.031944	0.000455111	2006-10-11	1.5
1199	1940-11-20	1	2006-11-09	66.0137	0	0	1	0	0	1	1	23.3067	0	0	0	2.03836	1.00548	1.00548	130	70	0.26		3.5	174	8.4	3.5	1	0	0	0.26	0.00195289	0	1	6	3.04384	170	87	3.7	8.4	3.7	197	10.4	3.23	68.0521	3.23	1.89667	0.720833	2006-11-09	2.8
1200	1943-12-11	1	2006-06-15	62.5534	0	1	0	0	0	1	0	26.079	0	0	0	1.65479	1.66027	1.66027	120	70	0.15		3.6	219	6.8	4.3	1	0	0	0.15	0.000375	0	1	6	3.31507	130	70	4	6.8	4.5	180	13.7	0.2	64.2082	0.2	0.000888889	0	2006-06-15	2.2
1201	1950-02-23	1	2006-11-02	56.7288	0	0	0	0	0	0	0	24.977	0	0	0	2.03836	0.986301	0.986301	108	70	0.36	13.6	3.9	238	6.6	4.23			0	0.36	0.005184	0	1	6	3.02466	160	75	3.3	6.6	4.8	149	12.5	1.1	58.7671	1.1	0.147722	0.0238611	2006-11-02	2
1202	1948-04-19	0	2006-06-17	58.2	0	0	0	0	0	0	0	24.5578	0	0	0	1.63014	2.28493	2.28493	117	70	0.35		3.8	217	3.9	4.1	0	0	0	0.35	0.00476389	0	0	6	3.91507	165	85	5	3.9	3.8	220	10.7	0.4	59.8301	0.4	0.00711111	0	2006-06-17	2.2
1203	1936-06-29	0	2006-11-08	70.4082	1	0	0	0	0	0	0	24.8358	0	0	0	2.02192	0.969863	0.969863	130	67			3	172	6.4		0	1	0				1	6	2.99178	128	77	3.6	6.4	3.7	127	8.9	0.35	72.4301	0.35	0.00476389	0	2006-11-08	1.3
1204	1959-01-14	1	2006-06-27	47.4822	0	0	1	0	0	1	0	26.1752	1	0	0	1.6137	3.10909	3.10909	113	73	1.2		3	173	6.2	4.1	0	1	0	1.2	0.190667	0.037	1	6	4.72279	130	90	3.2	6.2	4.5	143	11.6	3.3	49.0959	3.3	1.96667	0.75	2006-06-27	2.1
1205	1943-12-24	1	2006-05-30	62.474	0	0	1	0	0	1	0	24.677	0	0	0	1.73699	1.65753	1.65753	118	72	0.18		2.6	164	6.6		0	1	0	0.18	0.000648	0	1	6	3.39452	118	72	3.8	6.6	4.3	258	11.7	0.14	64.211	0.14	0.000304889	0	2006-05-30	2.9
1206	1953-01-07	1	2006-04-07	53.2822	0	0	0	0	0	0	0	26.0276	0	0	0	1.82466	1.28493	1.28493	130	80	0.46		4	268	6.4		0	1	0	0.46	0.0108151	0	1	6	3.10959	120	70	4.1	6.4	4.6	218	10.7	0	55.1068	0	0	0	2006-04-07	1.9
1207	1934-07-07	0	2006-05-25	71.9315	1	0	0	0	0	0	0	27.5556	2	1	1	1.71233	0.839348	0.839348	140	63	0.08		3.7	221	13	4.3	1	1	0	0.08	5.68889e-05	0	1	6	2.55168	130	80	4	13	5.2	191	11.9	0	73.6438	0	0	0	2006-05-25	1.9
1208	1942-11-13	1	2006-06-29	63.6685	1	0	0	0	0	0	0	31.2854	2	1	1	1.63562	1.32948	1.32948	137	70	0.88		5.1	193	7.7	4.31	0	1	0	0.88	0.0757191	0.00609689	1	6	2.96509	143	87	2.5	7.7	4.8	150	16	0	65.3041	0	0	0	2006-06-29	1.8
1209	1934-02-07	0	2006-02-17	72.0767	1	0	1	0	0	1	0	28.3039	0	0	0	2.02192	0.945205	0.945205	155	88	0.16	12.3	3.6	151	8.2	3.9	1	0	0	0.16	0.000455111	0	1	2	2.96712	150	100	3.3	8.2	4.6	176	14.5	0	74.0986	0	0	0	2006-02-17	2.1
1210	1936-10-04	1	2006-06-26	69.7726	1	0	0	0	0	0	0	29.2388	0	0	0	1.98082	1.18904	1.18904	130	97	0.95	16.3	3	186	9.8	4.5	1	0	0	0.95	0.0952639	0.010125	1	3	3.16986	130	80	4.8	9.8	3.7	167	5.8	0	71.7534	0	0	0	2006-06-26	2.1
1211	1945-07-13	0	2006-02-27	60.6685	1	0	0	0	0	0	0	34.9636	0	0	0	1.50411	1.60274	1.60274	130	85	4.52	9.9	3.5	169	5.7	4.1	1	0	0	4.52	3.18667	1.25833	1	5	3.10685	127	80	4.3	5.7	4.7	193	11.6	0.46	62.1726	0.46	0.0108151	0	2006-02-27	1.2
1212	1947-04-07	0	2006-06-12	59.2219	0	0	0	0	0	0	0	21.6441	0	0	0	2	1.11781	1.11781	130	80	0.56	9.4	4.1	180	7.3	5	1	0	0	0.56	0.0195129	2.4e-05	1	3	3.11781	130	70	5.5	7.3	4.5	325	13.4	0.2	61.2219	0.2	0.000888889	0	2006-06-12	1.3
1213	1934-05-13	0	2006-12-27	72.674	0	0	0	0	0	0	0	25.204	0	0	0	1.86849	1.10137	1.10137	130	80	0	11.6	4.1	249	5.9		0	0	0	0	0	0	0	6	2.96986	160	80	3.3	5.9	4.1	158	11.6	0.8	74.5425	0.8	0.0568889	0.003	2006-12-27	2.3
1214	1953-05-14	1	2007-03-22	53.8904	1	1	0	0	0	1	0	32.0649	0	0	0	2.09315	0.876712	0.876712	140	75	1.2	10.4	4.1	105	7		1	0	0	1.2	0.190667	0.037	1	3	2.96986	120	70	4.1	7	4.4	151	11.5	0	55.9836	0	0	0	2007-03-22	2
1215	1943-04-27	0	2007-09-25	64.4575	0	0	0	0	0	0	0	23.7508	0	0	0	2.03014	1.05479	1.05479	130	80	0.23	13.2	3.6	229	7.2	4	0	0	0	0.23	0.00135189	0	0	6	3.08493	123	67	4.6	7.2	4.4	197	12.4	1.2	66.4877	1.2	0.190667	0.037	2007-09-25	1.7
1216	1933-02-03	0	2006-06-13	73.4055	0	1	0	1	0	1	0	23.5556	0	0	0	1.99726	1.01644	1.01644	120	80	0	9.3	4.8	149	7		1	0	0	0	0	0	1	3	3.0137	120	70	2.9	7	4.4	120	13.9	0	75.4027	0	0	0	2006-06-13	1.3
1217	1941-01-04	1	2006-10-28	65.8575	1	1	0	0	0	1	0	27.5482	0	0	0	2.01918	1.02192	1.02192	140	70		11.6	3.5	166	8.6	5.11	1	0	0				1	6	3.0411	120	77	3.2	8.6	5.3	117	12.8	0.82	67.8767	0.82	0.0612631	0.00364089	2006-10-28	1.3
1218	1953-01-01	1	2006-10-16	53.8247	1	0	0	0	0	0	0	29.3947	0	0	0	2.03288	1.05479	1.05479	150	85		14.9	3.1	145	7.1		1	0	0				1	3	3.08767	130	80	3.6	7.1	4.5	139	13.1		55.8575				2006-10-16	1.9
1219	1943-03-08	1	2006-02-22	63.0055	1	0	0	0	0	0	0	32.2421	0	0	0	1.96986	1.03562	1.03562	140	80	0	14	3	144	6.4	3.9	0	1	0	0	0	0	1	3	3.00548	127	77	4.2	6.4	3.9	219	12.5	0.28	64.9753	0.28	0.00243911	0	2006-02-22	1.4
1220	1942-05-24	0	02/18/2006	63.7836	0	0	0	0	0	0	0	25	3	0	1	2.05205	0.87197	1.02192	122	80	0	11.8	3.6	340	5.4	3.5	1	0	0	0	0	0	1	5	2.92402	123	77	5	5.4	4.2	202	11.7	0.2	65.8356	0.2	0.000888889	0	2006-02-18	3.2
1221	1940-05-02	0	2006-02-23	65.8575	0	0	0	0	0	0	0	25.7885	0	0	0	1.9863	1.03562	1.03562	120	80	0	12.4	4.1	208	3.7	5.1	1	0	0	0	0	0	1	3	3.02192	130	77	4.1	3.7	5.1	194	11	0.32	67.8438	0.32	0.00364089	0	2006-02-23	1.7
1222	1938-02-28	0	2006-07-10	68.4082	1	0	0	0	0	0	0	34.1311	1	0	0	1.94795	2.33132	2.33132	180	100	0.78	12.6	4.6	240	7.3	4.8	1	1	0	0.78	0.052728	0.00243911	1	2	4.27926	117	70	3.7	7.3	4.4	166	12.9	0.86	70.3562	0.86	0.0706729	0.005184	2006-07-10	1.8
1223	1946-12-28	1	2006-06-19	59.5151	0	0	0	0	0	0	0	31.2175	0	0	0	1.9863	1.03014	1.03014	130	80	0	11	4.1	163	5.7	4.8	1	0	0	0	0	0	1	3	3.01644	117	73	3.3	5.7	4.3	182	13	0.17	61.5014	0.17	0.000545889	0	2006-06-19	1.8
1224	1965-03-18	1	2006-03-27	41.0521	0	0	0	0	0	0	0	28.7274	0	0	0	2.01918	0.964383	0.964383	130	100	0	15.2	3.6	255	9	4.9	1	0	1	0	0	0	1	3	2.98356	95	67	3.9	9	4.5	167	14.8	0	43.0712	0	0	0	2006-03-27	1.5
1225	1930-08-27	0	2006-04-10	75.6712	0	0	0	0	0	0	0	24.3007	0	0	0	2.01918	0.550685	0.550685	130	75		14	3.9	187	6.5	4.8	1	0	0				1	6	2.56986	135	70	2.9	6.5	4.4	221	14.8	0	77.6904	0	0	0	2006-04-10	2.2
1226	1951-08-04	1	2005-12-12	54.3945	1	1	0	1	1	1	0	24.4898	2	1	1	1.49863	2.10438	2.10438	120	70	1.76	14.8	4.4	262	6.2	4.71	1	0	0	1.76	0.53259	0.161295	1	6	3.60301	123	73	3.4	6.2	4.1	259	15.8	1.4	55.8932	1.4	0.294222	0.0721111	2005-12-12	2.3
1227	1940-04-05	0	2005-12-19	65.7507	0	0	0	0	0	0	0	29.6158	0	0	0	1.53425	1.65753	1.65753	160	97	0.69	13.2	4.4	303	6.4	3.97	0	1	0	0.69	0.036501	0.000762111	1	5	3.19178	115	70	4.2	6.4	4.6	193	12	0.84	67.2849	0.84	0.065856	0.00436711	2005-12-19	2.3
1228	1934-10-20	1	2007-10-16	73.0384	0	0	0	0	0	0	0		0	0	0	1.99452	1.0137	1.0137	151	90	0	13.1	2.4	129	7.5	4	1	0	0	0	0	0	1	3	3.00822	130	70	3.7	7.5	4.5	199	12.2	0.43	75.0329	0.43	0.00883411	0	2007-10-16	1.6
1229	1934-03-05	1	2007-05-28	73.2794	1	1	0	0	1	1	0	24.4905	0	0	0	2.01918	0.980822	0.980822	122	80	0.24	12.2	3.8	162	5.7	4.94	1	0	0	0.24	0.001536	0	1	6	3	123	77	3.7	5.7	4.6	243	12	0.27	75.2986	0.27	0.002187	0	2007-05-28	1.45
1230	1932-11-20	1	2007-07-11	74.6877	0	0	0	0	0	0	0	24.4898	0	0	0	2.01918	0.958904	0.958904	120	75	0.34	12.2	2.5	145	6.6	4.3	1	0	0	0.34	0.00436711	0	1	5	2.97808	133	70	4.4	6.6	5	115	15.8	0.4	76.7068	0.4	0.00711111	0	2007-07-11	1.47
1231	1951-05-18	1	2006-11-13	55.5288	0	0	0	1	0	1	0	23.7838	0	0	0	1.97808	1.03562	1.03562	98	60	0.47	12.5	8.3	192	5.1	4.39	1	0	0	0.47	0.0115359	0	1	1	3.0137	127	73	3.2	5.1	3.9	165	8.7	1.5	57.5068	1.5	0.354167	0.09375	2006-11-13	4.2
1232	1951-05-29	1	2005-12-13	54.5808	1	0	0	0	0	0	0	22.0386	0	0	0	1.59178	1.1863	1.1863	127	77	0	13.4	5.1	159	2.8	4.1	1	0	0	0	0	0	1	6	2.77808	142	83	3.5	2.8	5	200	17.5	1	56.1726	1	0.111111	0.0138889	2005-12-13	1.8
1233	1936-11-09	0	2006-04-03	69.4438	0	0	0	0	0	0	0	22.8624	0	0	0	2.02192	1.0274	1.0274	127	83	0.24	12.6	4.6	209	5.1	4.16	1	0	0	0.24	0.001536	0	1	1	3.04932	130	80	3	5.1	4.2	184	11.4	0.09	71.4658	0.09	8.1e-05	0	2006-04-03	1.5
1234	1942-11-03	1	2005-12-19	63.1699	0	0	0	0	0	0	0	27.3797	0	0	0	1.48767	1.58082	1.58082	127	80	1.7	14.2	4.3	255	7.1	3.72	1	0	1	1.7	0.488722	0.144361	1	5	3.06849	118	65	3.3	7.1	3.72	206	11.7	0.4	64.6575	0.4	0.00711111	0	2005-12-19	1.8
1235	1933-06-13	0	2005-12-16	72.5589	0	0	0	0	0	0	0	18.7328	0	0	0	1.58904	1.35616	1.35616	122	83	0.18	12.3	3.6	175	4.6	3.9	0	1	0	0.18	0.000648	0	1	6	2.94521	180	80	3.5	4.6	4.2	207	12	1.26	74.1479	1.26	0.219335	0.046334	2005-12-16	1.4
1236	1946-04-20	1	2005-12-12	59.6877	0	1	0	0	0	1	1	24.5675	0	0	0	1.90411	1.23288	1.23288	127	77	0.47	14	4	164	5.8	4.06	1	0	0	0.47	0.0115359	0	1	6	3.13699	137	60	3.2	5.8	3.9	250	14.1	5.4	61.5918	5.4	4.06667	1.625	2005-12-12	2.7
1237	1942-06-30	1	2006-03-06	63.726	0	0	0	0	0	0	0	26.7036	0	0	0	2.07945	0.980822	0.980822	137	83		16.4	3.3	211	9.2	3.79	0	1	0				1	6	3.06027	128	70	3.1	9.2	4.4	107	10.9	0.23	65.8055	0.23	0.00135189	0	2006-03-06	1.9
1238	1946-03-27	0	2007-03-07	60.9863	0	0	0	0	0	0	1	40.4461	0	0	0	1.5726	1.4411	1.4411	160	87	3.39	14.8	3.7	319	6.5	4.5	1	0	0	3.39	2.05667	0.7875	1	6	3.0137	132	80	2.9	6.5	4.7	172	14.3	0.08	62.5589	0.08	5.68889e-05	0	2007-03-07	1.8
1239	1942-09-08	1	2007-06-28	64.8466	0	0	0	0	0	0	0	23.7387	0	0	0	1.99726	0.986301	0.986301	125	77	0.14	9.6	5.3	163	4.4	4.1	1	0	0	0.14	0.000304889	0	1	6	2.98356	160	80	4.1	4.4	4	236	10.9	1.71	66.8438	1.71	0.495927	0.14713	2007-06-28	3.5
1240	1936-07-02	0	2007-07-03	71.0493	1	0	0	0	0	0	0	23.3726	0	0	0	2.04931	1.00274	1.00274	130	80	0.22	12.7	3.8	218	6.6	4.7	0	1	0	0.22	0.00118311	0	1	6	3.05205	138	82	3.5	6.6	4.7	199	14.3	0.19	73.0986	0.19	0.000762111	0	2007-07-03	1.4
1241	1950-11-27	0	2007-07-24	56.6931	0	0	0	0	0	0	0	31.139	0	0	0	1.99726	1.01096	1.01096	130	85	0.12	13.4	4	248	6.4	4.4	0	1	0	0.12	0.000192	0	1	5	3.00822	148	83	4.1	6.4	4.3	187	12.1	0.3	58.6904	0.3	0.003	0	2007-07-24	1.5
1242	1943-10-10	1	2007-07-09	63.789	0	0	2	0	0	1	0	34.5429	0	0	0	2.02466	1.02466	1.02466	120	78	0.52	16.1	4.8	167	7.2	4.7	1	1	0	0.52	0.0156231	8.88886e-07	1	6	3.04932	120	80	4.8	7.2	4.7	167	16.1	0.52	65.8137	0.52	0.0156231	8.88886e-07	2007-07-09	2.2
1243	1939-07-08	1	2007-07-24	68.0904	1	1	0	0	0	1	0	33.6593	0	0	0	1.95616	1.07397	1.07397	128	72	0.55	14.1	3.5	111	5.8	3.9	0	1	0	0.55	0.0184861	1.38889e-05	1	6	3.03014	163	93	4.1	5.8	3.7	239	13.6	1.5	70.0466	1.5	0.354167	0.09375	2007-07-24	1.8
1244	1939-01-01	0	2007-07-18	68.589	1	0	0	0	0	0	0	32.8889	0	0	0	2.01918	0.936986	0.936986	135	75	0.4	12	3.8	193	9.2	5	0	1	0	0.4	0.00711111	0	1	1	2.95616	132	83	3.5	9.2	4.2	231	15.2	0.5	70.6082	0.5	0.0138889	0	2007-07-18	1.9
1245	1933-12-22	0	2006-02-28	72.2356	0	0	0	0	0	0	0	25.0772	0	0	0	1.73699	1.27397	1.27397	130	70	0.34	11.8	3.1	226	7.3	4.62	0	1	0	0.34	0.00436711	0	1	5	3.01096	127	70	4.4	7.3	3.8	150	13.6	0.4	73.9726	0.4	0.00711111	0	2006-02-28	1.17
1246	1936-10-28	1	2007-07-17	70.7644	1	1	0	0	0	1	0	27.5802	0	0	0	1.96438	1.03562	1.03562	123	73	0.65	11.1	2.7	203	7.5		1	1	1	0.65	0.0305139	0.000375	1	6	3	137	80	2.9	7.5	5.1	189	8.9	1.3	72.7288	1.3	0.239611	0.0531389	2007-07-17	1.7
1247	1959-07-16	0	2007-09-25	48.2274	0	0	0	0	0	0	0	23.1569	0	0	0	2.02466	1.0137	1.0137	170	90	1.53	12.2	3	248	6.1	4.23	1	0	0	1.53	0.37314	0.100737	1	4	3.03836	122	70	4.3	6.1	4.5	205	10.9	0.3	50.2521	0.3	0.003	0	2007-09-25	1.8
1248	1942-01-15	1	2007-06-27	65.4904	1	0	0	0	0	0	0	31.4173	0	0	0	2	0.986301	0.986301	133	73	1.75	13.6	4.5	172	7.8	4.5	1	1	0	1.75	0.525174	0.15842	1	2	2.9863	140	80	4.3	7.8	3.9	289	11.9	5.05	67.4904	5.05	3.71667	1.47917	2007-06-27	1.6
1249	1935-05-20	1	2007-12-04	72.5918	0	0	0	0	0	0	1	28.6851	2	1	1	2.02192	1.02805	1.02805	120	70	0.19	12.4	3.6	128	9.1	4.54	1	0	1	0.19	0.000762111	0	1	6	3.04997	130	80	3.7	9.1	4.3	218	13.2	0.19	74.6137	0.19	0.000762111	0	2007-12-04	1.69
1250	1940-02-27	1	2007-09-18	67.6027	0	1	1	0	1	1	0	35.0317	0	0	0	1.72329	1.41918	1.41918	146	83	0.78	13	3.4	214	12	3.8	0	1	1	0.78	0.052728	0.00243911	1	3	3.14247	128	72	3.9	12	4.3	266	14.5	2.3	69.326	2.3	0.985722	0.342861	2007-09-18	2.45
1251	1935-01-03	1	2006-12-04	71.9671	0	0	0	0	0	0	1	16.5289	1	0	0	2.01918	0.984244	0.984244	110	70	0.56	11	3.6	157	5.8	4.32	1	0	0	0.56	0.0195129	2.4e-05	1	6	3.00342	122	72	3.8	5.8	3.9	182	10.9	3.5	73.9863	3.5	2.16667	0.833333	2006-12-04	2.05
1252	1940-09-28	1	2007-01-27	66.3753	0	0	0	0	0	0	0	26.2976	0	0	0	2.01918	1.02466	1.02466	120	80	0.12	15	3.5	199	5.8	4.61	1	0	1	0.12	0.000192	0	1	6	3.04384	128	70	8.9	5.8	4.5	159	10.2	0.18	68.3945	0.18	0.000648	0	2007-01-27	1.45
1253	1939-05-07	0	2007-12-17	68.6603	1	0	0	0	0	0	0	33.3333	0	0	0	1.96712	1.03836	1.03836	155	85	0.4	11.2	3.3	156	7.1	4.3	1	1	0	0.4	0.00711111	0	1	2	3.00548	120	70	4	7.1	3.9	170	14.3	0.37	70.6274	0.37	0.00562811	0	2007-12-17	1.6
1254	1940-08-19	1	2007-12-11	67.3562	1	0	0	0	0	0	0	28.075	0	0	0	1.98356	1.47123	1.47123	165	85	0.9	11.4	3.2	289	5.3	4.3	1	0	0	0.9	0.081	0.00711111	1	2	3.45479	125	70	4	5.3	3.8	187	14.9	2.6	69.3397	2.6	1.27022	0.460111	2007-12-11	1.8
1255	1953-10-08	1	2007-12-05	54.1945	1	0	0	0	0	0	0	36.3322	0	0	0	1.98082	1.04932	1.04932	140	65	1.92	15.6	4.2	214	8.4	4.6	1	1	1	1.92	0.656651	0.209992	1	5	3.03014	132	78	6.1	8.4	4.5	195	12	1.2	56.1753	1.2	0.190667	0.037	2007-12-05	1.8
1256	1964-03-04	1	2007-12-19	43.8219	0	0	0	0	0	0	0	26.4346	0	0	0	1.98356	1.03014	1.03014	125	70	0.5	14	4	199	5.1	4.7	1	0	0	0.5	0.0138889	0	1	5	3.0137	127	77	4	5.1	4	248	12	0.6	45.8055	0.6	0.024	0.000111111	2007-12-19	1.5
1257	1939-06-27	1	2007-12-29	68.5534	1	0	1	0	0	1	0	26.2917	2	1	1	1.94247	1.78649	1.78649	140	85	1	10	3.3	138	5.9	4.5	1	0	0	1	0.111111	0.0138889	1	2	3.72895	122	72	3.3	5.9	4.4	154	11.9	1.9	70.4959	1.9	0.640611	0.203639	2007-12-29	2.2
1258	1934-11-26	0	2008-01-04	73.1562	1	0	1	0	1	1	0	45.2005	0	0	0	2.07397	0.873973	0.873973	120	65	0.25	13.2	3.7	166	6.1	4.6	1	1	0	0.25	0.00173611	0	1	6	2.94795	130	80	3.9	6.1	4.6	176	15.5	0.9	75.2301	0.9	0.081	0.00711111	2008-01-04	1.7
1259	1943-05-20	1	2008-01-04	64.6712	0	0	0	0	0	0	0	23.3377	0	0	0	2.0274	0.917808	0.917808	140	65	0.25	8.6	3.3	198	8.8	4.9	1	0	0	0.25	0.00173611	0	1	6	2.94521	128	62	3.9	8.8	4.4	139	11.5	0.4	66.6986	0.4	0.00711111	0	2008-01-04	1.8
1260	1938-03-02	0	2007-04-12	69.1589	0	0	0	0	0	0	0	32.8614	0	0	0	2.03288	1.18356	1.18356	118	70	0.14	13.1	4.7	275	5.3	4.3	1	0	0	0.14	0.000304889	0	1	5	3.21644	180	92	3	5.3	4.4	266	11.3	0.45	71.1918	0.45	0.010125	0	2007-04-12	3.2
1261	1965-12-14	0	2007-04-04	41.3315	0	0	0	0	0	0	0	25.3203	0	0	0	2.05753	0.975343	0.975343	112	77	0.13	12.4	2.5	222	5.4	4.3	1	0	1	0.13	0.000244111	0	1	5	3.03288	153	93	5	5.4	4.4	216	11.2	1.4	43.389	1.4	0.294222	0.0721111	2007-04-04	1.4
1262	1986-08-02	1	2007-07-09	20.9479	0	0	0	0	0	0	1	24.2215	0	0	0	1.69589	1.47397	1.47397	107	67	1.61	15.8	4.5	235	6.4	4	1	0	0	1.61	0.425868	0.120434	1	5	3.16986	120	70	3.7	6.4	4.9	159	13.7	0.28	22.6438	0.28	0.00243911	0	2007-07-09	1.7
1263	1940-09-01	1	2007-09-07	67.0603	1	0	0	0	0	0	0	32.8742	0	0	0	1.54247	1.61644	1.61644	122	73	0.76	15	4	236	9.3	4	0	0	0	0.76	0.0487751	0.00195289	0	6	3.1589	125	80	3.2	9.3	5	184	14	1.1	68.6027	1.1	0.147722	0.0238611	2007-09-07	1.9
1264	1943-04-01	0	2007-11-05	64.6411	0	0	0	0	0	0	0	31.2295	0	0	0	2.0411	1.01918	1.01918	125	78	2.27	10.6	3.7	230	4.3	3.9	0	1	0	2.27	0.958279	0.331639	1	6	3.06027	182	82	4.4	4.3	4.6	130	12.4	0.24	66.6822	0.24	0.001536	0	2007-11-05	2.2
1265	1960-05-13	1	2007-06-01	47.0822	0	0	0	0	0	0	0	22.5306	0	0	0	2.03288	0.989041	0.989041	113	70	0.74	13.5	3.9	229	5.9	3.8	0	1	0	0.74	0.0450249	0.001536	1	6	3.02192	140	62	3.5	5.9	4.1	179	12.6	0.68	49.1151	0.68	0.0349369	0.000648	2007-06-01	1.6
1266	1939-03-08	0	2007-01-19	67.9151	0	1	0	0	0	1	0	35.796	0	0	0	2.06301	0.906849	0.906849	133	77	0.32	14.2	3.5	202	6.5	3.5	0	1	1	0.32	0.00364089	0	1	6	2.96986	110	70	3.3	6.5	4.4	97	13.8	0.1	69.9781	0.1	0.000111111	0	2007-01-19	1.7
1267	1935-06-03	1	2007-05-18	72.0055	0	0	0	0	0	0	0	29.0606	1	0	0	1.96986	1.73445	1.73445	112	67	1.91	12.4	4.1	202	8.7	3.5	1	0	0	1.91	0.648613	0.206806	1	6	3.70431	133	80	3.9	8.7	4.3	180	11.8	0.36	73.9753	0.36	0.005184	0	2007-05-18	3
1268	1933-03-24	0	2007-10-20	74.6247	0	0	0	0	0	0	0	37.4926	0	0	0	1.54521	1.51507	1.51507	120	70	0.11	10	3	238	8.9		0	0	0	0.11	0.000147889	0	0	6	3.06027	155	64	6.7	8.9	3.5	214	14.4	0.27	76.1699	0.27	0.002187	0	2007-10-20	2.03
1269	1936-06-06	1	2007-10-20	71.4192	1	1	0	0	0	1	0	31.2213	0	0	0	1.93425	1.06849	1.06849	120	70	0.6	13.3	3.5	153	7.1		1	1	0	0.6	0.024	0.000111111	1	6	3.00274	158	83	4.3	7.1	4.1	214	11.7	1.06	73.3534	1.06	0.132299	0.0194829	2007-10-20	1.43
1270	1947-02-12	1	2007-07-10	60.4466	1	0	0	0	0	0	0	34.5271	0	0	0	2.03562	0.972603	0.972603	130	85		13.8	3.5	177	9.1		1	1	1				1	6	3.00822	128	57	4.3	9.1	4.5	187	12.2	0.15	62.4822	0.15	0.000375	0	2007-07-10	1.7
1271	1939-09-10	1	2007-10-23	68.1644	1	1	1	0	0	1	0	29.3724	0	0	0	1.9589	1.13425	1.13425	130	80	1.43	10.6	3.6	156	4.6		1	1	0	1.43	0.311661	0.0783304	1	6	3.09315	143	67	4.7	4.6	4.2	200	11.5	0.56	70.1233	0.56	0.0195129	2.4e-05	2007-10-23	2.2
1272	1937-10-12	1	2007-06-28	69.7562	1	0	0	0	0	0	0	31.9559	0	0	0	1.47397	0	1.19209e-07	120	70	0.02	13.5	3.1	202	10.3	5.2	1	0	0	0.02	8.88889e-07	0	1	5	1.47397	117	87	3.5	10.3	4.5	190	12.7	0.41	71.2301	0.41	0.00765789	0	2007-06-28	1.5
1273	1948-11-15	0	2007-11-15	59.0384	1	0	0	0	0	0	0	36.1409	0	0	0	2.00822	0.980822	0.980822	130	80	0.12	11.9	4	155	6.7		1	1	0	0.12	0.000192	0	1	6	2.98904	153	70	3.2	6.7	4.9	144	12.1	0.28	61.0466	0.28	0.00243911	0	2007-11-15	1.57
1274	1937-12-18	0	2007-11-30	69.9973	0	0	1	0	0	1	0	32.6585	0	0	0	2.05205	0.89589	0.89589	143	70	0.13	10.2	3.6	226	8.8	4.4	1	1	0	0.13	0.000244111	0	1	6	2.94795	127	77	3.1	8.8	3.8	152	12.8	2.76	72.0493	2.76	1.42743	0.525384	2007-11-30	1.72
1275	1939-08-31	1	2007-03-02	67.5479	1	1	0	1	0	1	0	33.9844	0	0	0	2.00274	1.03562	1.03562	180	80	0.33	11.8	4.2	128	6.5		1	1	0	0.33	0.003993	0	1	2	3.03836	130	70	3.9	6.5	4.1	169	10.8	0.8	69.5507	0.8	0.0568889	0.003	2007-03-02	2.7
1276	1933-02-15	1	2007-04-30	74.2521	0	0	0	1	0	1	0	29.7527	0	0	0	1.51507	1.39178	1.39178	165	80	0.84	13.2	2.8	198	4.9		0	1	0	0.84	0.065856	0.00436711	1	5	2.90685	110	80	3.7	4.9	3.8	209	10.9	1.25	75.7671	1.25	0.21441	0.0447049	2007-04-30	1.8
1277	1944-12-07	1	2007-02-13	62.2274	1	1	0	0	0	1	0	24.7721	0	0	0	1.97808	1.03836	1.03836	110	70	0.81	12.5	3.1	102	7.2		1	0	0	0.81	0.059049	0.00331011	1	3	3.01644	130	80	3.2	7.2	3.7	138	13	0.09	64.2055	0.09	8.1e-05	0	2007-02-13	1.61
1278	1936-09-09	0	2007-02-07	70.4603	0	0	0	0	1	1	0	24.5978	0	0	0	1.98904	1.03836	1.03836	172	97	0.1	11.7	3.5	183	6.1		0	1	0	0.1	0.000111111	0	1	3	3.0274	127	80	3.8	6.1	3.9	130	12.7	0.27	72.4493	0.27	0.002187	0	2007-02-07	2.02
1279	1935-05-24	0	02/22/2007	71.8	1	0	0	0	1	1	0	42.6667	3	0	1	1.35	0	1.39795	150	77	0.42	11	6.6	219	3.8		1	0	0	0.42	0.008232	0	1	2	1.35524									73.15				2007-02-22	3.1
1280	1938-02-13	0	2007-01-15	68.9671	0	0	0	0	0	0	0	26.6667	1	0	0	2.03562	2.31757	2.31757	103	97	7.6	12.2	3	213	8.5		0	0	0	7.6	6.26667	2.54167	0	3	4.35318	162	78	3.8	8.5	3.6	204	11.1	0.9	71.0027	0.9	0.081	0.00711111	2007-01-15	2.28
1281	1943-04-13	1	2007-03-02	63.9288	1	0	0	0	1	1	0	28.5483	0	0	0	2.00274	1.03562	1.03562	140	70	0.23	11.7	3.4	181	6.8		0	1	0	0.23	0.00135189	0	1	3	3.03836	139	77	4.1	6.8	4.2	260	12.3	0.3	65.9315	0.3	0.003	0	2007-03-02	2.1
1282	1936-06-26	0	2007-02-09	70.6712	1	0	0	0	1	1	0	32.8947	0	0	0	2.00548	1.00548	1.00548	156	68	1.3	13.5	4.6	208	8.2		0	1	0	1.3	0.239611	0.0531389	1	5	3.01096	113	83	4.3	8.2	3.8	127	12.2	1.1	72.6767	1.1	0.147722	0.0238611	2007-02-09	2.7
1283	1942-02-28	1	2007-08-03	65.4712	0	0	0	0	0	0	1	29.4118	0	0	0	1.71507	2.48767	2.48767	125	70	0.16		3.5	157	5.9	4.8	1	0	0	0.16	0.000455111	0	1	3	4.20274	154	92	3.4	5.9	4.3	182	13.2	0.2	67.1863	0.2	0.000888889	0	2007-08-03	1.84
1284	1966-12-28	1	2007-08-03	40.6247	0	0	0	0	0	0	0	23.0518	0	0	0	1.6	1.40548	1.40548	105	65	0.4	11.5	4.2	126	10	4.5	1	0	0	0.4	0.00711111	0	1	4	3.00548	97	64	3.2	10	4.2	191	13.1	0.42	42.2247	0.42	0.008232	0	2007-08-03	2.59
1285	1940-04-02	0	2007-04-27	67.1123	1	0	0	0	0	0	0	33.0078	0	0	0	2.00822	0.958904	0.958904	135	73	0.22	12.2	3.4	202			1	0	0	0.22	0.00118311	0	1	3	2.96712	112	64	3		4.1	201	14.1	0.2	69.1205	0.2	0.000888889	0	2007-04-27	1.29
1286	1952-10-18	1	2007-06-15	54.6931	0	0	0	0	0	0	0	26.881	0	0	0	2.07123	0.980822	0.980822	120	90	0.15	12.5	3.6	150	7.4	4.9	0	1	0	0.15	0.000375	0	1	4	3.05205	123	76	3.8	7.4	4.3	130	14.8	0.72	56.7644	0.72	0.041472	0.00118311	2007-06-15	1.38
1287	1948-10-07	0	2007-06-18	58.7342	0	0	0	0	0	0	0	36	0	0	0	1.4411	0	0	137	87	0.3	13.4	4.2	202	9.2	3.99	0	1		0.3	0.003	0	1	6	1.4411	130	80	3.2	9.2	4.8	177	13.9	0.17	60.1753	0.17	0.000545889	0	2007-06-18	1.2
1288	1941-11-01	0	2006-12-12	65.1562	0	0	0	0	0	0	0	30.4688	0	0	0	2.02192	0	0	130	90	0.09	12.3	3.7	146	3.4	4.2	1	1	0	0.09	8.1e-05	0	1	6	2.02192	140	85	3.1	3.4	4.8	152	13.7	0.29	67.1781	0.29	0.00270989	0	2006-12-12	1.85
1289	1965-03-06	1	2007-05-28	42.2548	0	0	0	0	0	0	0	28.7347	0	0	0	1.95068	1.61096	1.61096	130	83	0.4	14.4	3.6	145	10.1	4.06	0	1	0	0.4	0.00711111	0	1	5	3.56164	123	73	4.4	10.1	5	228	14	0.46	44.2055	0.46	0.0108151	0	2007-05-28	2.1
1290	1943-03-15	0	2007-06-29	64.3342	0	0	0	0	0	0	0	28.7829	0	0	0	1.91233	0.926027	0.926027	130	82	1.5	13	3.4	197	8.6	3.9	1	1	0	1.5	0.354167	0.09375	1	6	2.83836	139	91	3.9	8.6	4.5	273	12.4	2.45	66.2466	2.45	1.12591	0.400455	2007-06-29	2.1
1291	1934-07-19	1	2007-05-24	72.8959	0	0	0	0	0	0	0	25.0865	0	0	0	1.95616	1.23014	1.23014	143	80		12.5	3.3	134	6.5	3.19	0	1	0				1	1	3.1863	120	72	7.2	6.5	4.6	233	13.7	2.43	74.8521	2.43	1.10696	0.392644	2007-05-24	3.1
1292	1933-05-31	0	2007-07-02	74.137	0	0	0	0	0	0	0	37.0216	0	0	0	2.01918	1.0137	1.0137	118	69	0	12.8	3.6	115	5.3	3.2	1	0	0	0	0	0	1	6	3.03288	127	66	3.4	5.3	3.9	250	11.2	1.19	76.1562	1.19	0.186097	0.0355484	2007-07-02	1.3
1293	1944-02-17	0	2007-02-16	63.0411	0	0	0	0	0	0	0	26.6667	0	0	0	2.03014	1.07945	1.07945	180	87	0.21	11.7	3.2	192	6.3	6.6	0	0	0	0.21	0.001029	0	0	1	3.10959	143	85	4.8	6.3	4.1	165	9.4	3.3	65.0712	3.3	1.96667	0.75	2007-02-16	1.2
1294	1935-08-05	0	2007-02-20	71.5945	0	0	0	0	0	0	0	27.5111	0	0	0	1.53973	1.56986	1.56986	158	86	0.5	12.2	3.5	188	7	3.8	1	1	0	0.5	0.0138889	0	1	6	3.10959	128	70	2.6	7	3.8	176	14.1	0.42	73.1342	0.42	0.008232	0	2007-02-20	1.7
1295	1933-10-05	0	2007-02-26	73.4438	0	0	0	0	0	0	0	23.1405	0	0	0	2.06301	1.02466	1.02466	165	90	0.24	11.4	3.2	275	4.3	4.2	0	1	0	0.24	0.001536	0	1	3	3.08767	127	93	2.9	4.3	4.8	188	15.1	0.26	75.5068	0.26	0.00195289	0	2007-02-26	2.07
1296	1942-07-25	1	2007-02-16	64.6082	1	0	1	0	0	1	0	25.1102	0	0	0	2.06301	1.04658	1.04658	148	80	2.55	11.3	3.7	166	6.2	3.3	1	1	0	2.55	1.22173	0.440031	1	4	3.10959	120	85	3.4	6.2	4.1	232	11	1.23	66.6712	1.23	0.204735	0.0415343	2007-02-16	1.42
1297	1945-01-26	1	2007-03-21	62.189	1	0	0	0	0	0	0	35.629	0	0	0	1.95068	1.26849	1.26849	132	80	0.67	12.4	3.8	147	5.3	4.2	0	1	0	0.67	0.0334181	0.000545889	1	6	3.21918	140	83	3.5	5.3	3.7	140	8.3	2.7	64.1397	2.7	1.36817	0.50075	2007-03-21	1.69
1298	1941-02-24	1	2007-01-05	65.9069	0	0	0	0	0	0	0	22.3521	0	0	0	1.65753	1.63014	1.63014	126	77	1.03	13.3	3.1	190	4.6	4.2	1	0	0	1.03	0.12141	0.0165381	1	1	3.28767	120	78	2.7	4.6	4.3	186	13	0.08	67.5644	0.08	5.68889e-05	0	2007-01-05	1.92
1299	1939-03-26	1	2007-02-16	67.9425	0	0	0	0	0	0	0	25.7648	0	0	0	2.04384	1.11233	1.11233	136	78	0.51	14.5		177	7.1	4.3	1	1	0	0.51	0.014739	1.11111e-07	1	3	3.15616	120	67	4.6	7.1	4.9	154	12.5	0.51	69.9863	0.51	0.014739	1.11111e-07	2007-02-16	1.48
1300	1946-05-08	1	2007-01-09	60.7151	1	0	0	0	0	0	0	22.1139	0	0	0	1.64932	1.53425	1.53425	134	68	0.6	16.2	3.4	183	2.3	4.2	1	0	0	0.6	0.024	0.000111111	1	6	3.18356	150	80	2.7	2.3	4.3	278	14.7	0.19	62.3644	0.19	0.000762111	0	2007-01-09	1.6
1301	1939-05-28	0	2007-06-07	68.074	0	0	0	0	0	0	0	31.245	0	0	0	1.93151	1	1	117	62	0.16	12.8	3.9	183	6.7	4.7	0	1	0	0.16	0.000455111	0	1	6	2.93151	110	60	3.9	6.7	4.1	135	13.2	1.52	70.0055	1.52	0.366766	0.0983831	2007-06-07	1.2
1302	1938-05-27	1	2007-04-27	68.9644	0	1	1	1	0	1	1	26.6728	0	0	0	2.05205	0.939726	0.939726	148	90	0.02	15.6	3.9	162	9.4	5.31	1	0	0	0.02	8.88889e-07	0	1	6	2.99178	135	85	5.2	9.4	4.3	185	11	1.71	71.0164	1.71	0.495927	0.14713	2007-04-27	2.2
1303	1933-03-12	1	2007-05-10	74.211	0	0	0	1	0	1	0	24.0569	0	0	0	2.01644	1.03288	1.03288	128	70	0.48	13.9	3.5	251	8.2	4.7	0	0	0	0.48	0.012288	0	0	6	3.04932	135	83	3.2	8.2	2.6	172	10.2	0.73	76.2274	0.73	0.0432241	0.00135189	2007-05-10	2
1304	1938-04-08	0	2007-05-17	69.1534	0	0	0	0	0	0	0	28.1479	0	0	0	1.9863	1.07123	1.07123	100	60	0.01	11.6	5	196	6.9	5.33	0	1	0	0.01	1.11111e-07	0	1	6	3.05753	122	75	3.3	6.9	4.6	117	15.8	0.86	71.1397	0.86	0.0706729	0.005184	2007-05-17	1.6
1305	1946-03-01	1	2007-05-09	61.2301	0	0	0	0	0	0	1	24.7252	1	0	0	2.07945	0	0	123	80	0.9	13.1	3.5	180	8.1	4.03	1	1		0.9	0.081	0.00711111	1	6	1.86174									63.3096				2007-05-09	1.9
1306	1949-11-18	0	2008-01-28	58.2329	0	0	1	0	0	1	0	27.1384	0	0	0	2.09041	0.969863	0.969863	117	70	1.08	11.7	3.1	215	6.3	3.9	1	0	0	1.08	0.139883	0.021608	1	3	3.06027	145	82	5.3	6.3	4.3	151	11.7	0.81	60.3233	0.81	0.059049	0.00331011	2008-01-28	1.73
1307	1940-10-05	1	2008-04-12	67.5644	1	0	1	0	0	1	0	28.1473	0	0	0	2.04384	1.05479	1.05479	137	78	5.5	13.7	4.3	139	8.5	3.8	1	0	0	5.5	4.16667	1.66667	1	1	3.09863	130	70	3.2	8.5	3.6	161	11.2	1.44	69.6082	1.44	0.317579	0.080456	2008-04-12	2.18
1308	1933-09-15	1	2007-02-01	73.4301	0	0	1	0	0	1	0	28.0401	0	0	0	1.99726	1.10685	1.10685	118	72	0.12	13.2	2.6	195	7.2	4.42	0	1	0	0.12	0.000192	0	1	6	3.10411	128	71	6.5	7.2	4.5	150	10.8	0.27	75.4274	0.27	0.002187	0	2007-02-01	1.3
1309	1968-10-05	1	2007-06-16	38.7205	0	0	0	0	0	0	0	24.8016	0	0	0	1.83014	1.22466	1.22466	110	67	0.27	15	3.3	161	6.5	4.89	1	0	0	0.27	0.002187	0	1	1	3.05479	115	70	3.6	6.5	3.9	107	14.4	0.09	40.5507	0.09	8.1e-05	0	2007-06-16	1.7
1310	1975-03-31	0	2008-04-11	33.0548	0	0	0	0	0	0	1	23.9224	0	0	0	2.0137	1	1	150	90	2.14	11.8	4.1	276	6.9	4.36	1	0	1	2.14	0.842003	0.284335	1	5	3.0137	128	78	3.1	6.9	3.7	99	14.3	2.05	35.0685	2.05	0.764299	0.252983	2008-04-11	1.75
1311	1946-06-10	1	2008-03-15	61.8055	1	0	0	0	1	1	0	41.3597	0	0	0	2.05205	0	0	180	90	6.59	12.8	3.8	159	8	4.08			0	6.59	5.25667	2.12083	1	2	2.05205	120	73	3	8	3.8	168	13	0.11	63.8575	0.11	0.000147889	0	2008-03-15	2.26
1312	1948-01-10	0	2008-04-08	60.2849	0	0	0	0	0	0	0	33.284	0	0	0	2.01096	1.09863	1.09863	120	80	0.12	12.8	2.9	180	7.2	4.58	0	1	0	0.12	0.000192	0	1	6	3.10959	118	70	3.3	7.2	3.9	220	13.2	0.13	62.2959	0.13	0.000244111	0	2008-04-08	1.37
1313	1941-01-05	0	2008-02-11	67.1452	0	0	0	0	0	0	0	31.3465	1	0	0	2.0137	1.24982	1.24982	130	70	0.26	13.3	4.3	193	11.1	4.72	1	0	0	0.26	0.00195289	0	1	6	3.26352	98	67	3.8	11.1	4	156	11.5	0.42	69.1589	0.42	0.008232	0	2008-02-11	2.65
1314	1938-04-12	1	2008-01-17	69.8137	0	1	0	0	1	1	0	24.8971	0	0	0	1.99452	1.06575	1.06575	140	70	0.31	13.1	3.3	239	7.2	4.8	1	1	0	0.31	0.00331011	0	1	6	3.06027	143	70	5.2	7.2	3.3	178	11.1	0.17	71.8082	0.17	0.000545889	0	2008-01-17	1.63
1315	1949-05-03	1	2008-04-07	58.9699	1	1	1	1	1	1	0	28.0763	0	0	0	2.02192	1.10959	1.10959	128	62	0.72	16.1	3.2	144	5.1	4.4	1	0	0	0.72	0.041472	0.00118311	1	6	3.13151	118	72	3.3	5.1	3.6	184	16.4	1.6	60.9918	1.6	0.419111	0.117889	2008-04-07	1.94
1316	1941-01-13	0	2008-05-07	67.3589	0	0	0	0	0	0	1	31.5886	1	0	0	1.50411	0.38227	0.38227	145	80	0.97	14.5	4.5	272	7.2	4.32	1	1	0	0.97	0.101408	0.0115359	1	6	1.88638	110	80	4.1	7.2	4.3	169	12.2	0.83	68.863	0.83	0.0635319	0.003993	2008-05-07	2.73
1317	1951-03-21	1	2008-06-04	57.2466	0	0	0	0	0	0	0	24.4646	0	0	0	2	1.01096	1.01096	120	70	1.26	15.9	3.2	180	6.8	4.45	0	0	0	1.26	0.219335	0.046334	0	3	3.01096	143	80	4.8	6.8	3.6	240	10.6	0.4	59.2466	0.4	0.00711111	0	2008-06-04	1.46
1318	1947-06-29	0	2008-06-20	61.0192	0	0	0	0	0	0	0	25.3333	0	0	0	2.00274	0.967123	0.967123	110	60	0.21	13.5	4.1	166	5.9	4.48	1	0	0	0.21	0.001029	0	1	1	2.96986	110	60	3.4	5.9	4.7	170	14.3	0.07	63.0219	0.07	3.81111e-05	0	2008-06-20	1.2
1319	1963-11-17	1	2008-05-16	44.526	1	0	0	0	0	0	0	27.7551	0	0	0	2.02466	0.978082	0.978082	115	70	0.07	10.6	3.5	150	4		1	0	0	0.07	3.81111e-05	0	1	6	3.00274	115	70	2.7	4	4.5	163	11.8	0.17	46.5507	0.17	0.000545889	0	2008-05-16	2.04
1320	1939-12-18	1	2008-04-29	68.411	1	0	0	1	0	1	0	29.0174	0	0	0	2.03562	1.04931	1.04931	130	60	1.48	9.8	3.2	188	5.5	4.2	1	1	0	1.48	0.341767	0.0892169	1	6	3.08493	130	60	3.3	5.5	3.9	190	11.7	1.59	70.4466	1.59	0.412401	0.115367	2008-04-29	1.6
1321	1950-10-18	1	2008-05-17	57.6192	0	1	0	0	1	1	0	22.5952	0	0	0	1.98904	1.07397	1.07397	102	62	0.19	11.7	4.3	146	9.9	3.5	1	0	0	0.19	0.000762111	0	1	6	3.06301	145	80	4.1	9.9	4.2	111	14	0.02	59.6082	0.02	8.88889e-07	0	2008-05-17	1.4
1322	1934-12-03	0	2008-02-06	73.2274	0	0	0	0	0	0	0	29.2184	0	0	0	2.07671	1.07945	1.07945	122	82	0.11	13.1		141	6.5	3.8	1	0	0	0.11	0.000147889	0	1	6	3.15616	120	72	3.1	6.5	3.8	162	12.5	0.07	75.3041	0.07	3.81111e-05	0	2008-02-06	1.1
1323	1968-05-29	0	2007-12-10	39.5589	0	0	0	0	0	0	0	25.5367	0	0	0	2.03562	0	0	122	87	0.08	12.7		178	5.6	3.7	0	1	0	0.08	5.68889e-05	0	1	1	1.95342	123	73	3.1	5.6	3.8	202	12.9	0.1	41.5945	0.1	0.000111111	0	2007-12-10	1.3
1324	1973-06-09	0	2008-07-17	35.1288	0	0	0	0	0	0	0	26.2864	0	0	0	1.99178	0.975342	0.975342	98	68	0.36	13.5	3	145	6.2	4.7	1	0	0	0.36	0.005184	0	1	4	2.96712	98	68	3.1	6.2	3.2	159	11.7	3.2	37.1205	3.2	1.86667	0.708333	2008-07-17	1.52
1325	1935-02-09	0	2008-08-29	73.6027	0	1	0	0	0	1	0	32.1355	1	0	0	1.84805	0	0	127	62	0.81	9	5.3	271	8.3	3.58	0	0	0	0.81	0.059049	0.00331011	0	3	1.84805									75.4508				2008-08-29	2.91
1326	1950-04-05	1	2008-09-29	58.526	1	0	0	0	1	1	1	21.875	0	0	0	2.09315	0.610959	0.610959	118	82	0.62	13.1	4.8	236	8.9	3.3	1	0	0	0.62	0.0264809	0.000192	1	6	2.70411	118	82	4.8	8.9	3.3	165	14.9	0.55	60.6192	0.55	0.0184861	1.38889e-05	2008-09-29	1.5
1327	1938-05-23	0	2008-06-24	70.137	1	0	0	0	0	0	0	26.5973	0	0	0	2.07671	0.917808	0.917808	118	65	0.33	8.4	2	205	5.5	3.7	0	0	0	0.33	0.003993	0	0	6	2.99452	118	65	3.4	5.5	3.9	226	11.7	0.7	72.2137	0.7	0.0381111	0.000888889	2008-06-24	3.1
1328	1943-02-09	1	2008-09-30	65.6849	0	0	0	0	0	0	0	27.1046	0	0	0	1.4274	0	0	115	67	1.7	16.6	3.3	154	6.6	4.2	0	0	0	1.7	0.488722	0.144361	0	1	1.4274	137	80	3.2	6.6	3.8	202	14.9	1.3	67.1123	1.3	0.239611	0.0531389	2008-09-30	2
1329	1957-12-28	0	2008-06-17	50.5041	1	0	0	0	0	0	0	36.1392	0	0	0	1.82466	1.32329	1.32329	98	60	0.05	11.2	3.4	162	4	3.9	1	0	0	0.05	1.38889e-05	0	1	2	3.14795	98	60	3.4	4	4.3	144	12.3	0.1	52.3288	0.1	0.000111111	0	2008-06-17	1.68
1330	1943-01-26	0	2008-05-13	65.3397	1	0	0	0	0	0	0	28.7347	0	0	0	1.93699	0.975342	0.975342	147	73	0.3	11.4	4.5	226	6.8	3.95	0	1	0	0.3	0.003	0	1	2	2.91233	140	80	4.5	6.8	3.95	226	11.4	0.3	67.2767	0.3	0.003	0	2008-05-13	1.5
[truncated: 30 more columns]
